# Supplementary material for: Erbb4 Is Required for Cerebellar Development and Malignant Phenotype of Medulloblastoma
Source: Cancers (Basel). 2020 Apr 17;12(4):997. doi: 10.3390/cancers12040997 (PMC7226104; doi:10.3390/cancers12040997)
Supplement: Supplementary file 1 [file cancers-12-00997-s001.zip]

Archive with 4 entries (3 files):
- cancers-774606-suppl/
- cancers-774606-suppl/1 Aldaregia et al Figure Suppl Resubmision final.pptx
- cancers-774606-suppl/1 Aldareguia List of genes.xlsx
- cancers-774606-suppl/cancers-774606-website blot.pdf
