# Supplementary material for: Erbb4 Is Required for Cerebellar Development and Malignant Phenotype of Medulloblastoma
Source: Cancers (Basel). 2020 Apr 17;12(4):997. doi: 10.3390/cancers12040997 (PMC7226104; doi:10.3390/cancers12040997)
Supplement: Supplementary file 1 [file cancers-12-00997-s001.zip › cancers-774606-suppl/1 Aldareguia List of genes.xlsx]

## Sheet: Up
	sh2					sh3
	Gene Symbol	Fold Change	P-val	FDR P-val		Gene Symbol	Fold Change	P-val	FDR P-val
	ADAMTS6	-2.93	0.001	0.1177		AADAC	-2.06	0.0023	0.0514
	ADGRE5	-2.06	0.0036	0.2081		ABLIM3	-3.87	2.95e-05	0.005
	ADK	-2.07	0.0392	0.4999		ABRACL	-2.73	0.0003	0.0162
	ADM	-2.38	0.01	0.3086		ACOT7	-2.49	0.0013	0.0378
	AHNAK2	-2.21	0.0071	0.2642		ACP1	-2.01	0.0011	0.0345
	AJUBA	-3.56	6.11e-05	0.0349		ADAM12	-2.27	0.0008	0.0288
	AK5	-4.97	0.0006	0.0949		ADAMTS1	-3.53	0.0016	0.0426
	AKAP12	-2.33	6.65e-05	0.0349		ADAMTS6	-3.09	0.0007	0.0264
	AKAP2	-2.07	0.0003	0.0666		ADM	-8.35	7.37e-05	0.0077
	ALG14	-2.44	0.0021	0.1629		ADRM1	-2.51	0.0012	0.0369
	ALOX5AP	-2.52	0.0009	0.1139		ADTRP	-4.18	0.0002	0.0134
	AMIGO2	-3.41	7.12e-05	0.0349		AEN	-3.06	0.0226	0.1752
	AMTN	-3.32	5.19e-05	0.0349		AJUBA	-3.96	8.45e-05	0.0086
	ANKRD1	-10.11	0.0005	0.082		AK5	-3.59	0.0001	0.0107
	ANXA3	-3.65	0.0035	0.2071		AKAP12	-2.19	0.0002	0.0136
	AOX1	-2.61	0.001	0.1182		AKR1B10	-2.35	0.0017	0.0439
	AP1S3	-2	0.0019	0.1593		ALAS1	-2.82	0.0171	0.1521
	APBB2	-2.44	0.0006	0.0949		ALDH1L2	-3.41	0.0324	0.2078
	ARHGAP15	-2.22	0.0093	0.2969		ALDH9A1	-2.73	0.0009	0.0308
	ARHGDIA	-2.36	0.0035	0.2071		ALDOA	-2.51	0.0059	0.0868
	ARHGEF1	-2.35	0.0243	0.431		ALKBH4	-2.17	0.0443	0.243
	ARHGEF18	-2.17	0.0207	0.4117		AMIGO2	-4.44	6.34e-06	0.0023
	ARHGEF2	-2.11	0.0041	0.216		AMTN	-2.99	0.0002	0.0119
	ARL4C	-5.56	9.1e-06	0.013		ANKDD1B	-2.13	0.0066	0.0915
	ARMC6	-2.88	0.0304	0.463		ANKRD1	-22.56	2.05e-05	0.0038
	ASCC3	-2.15	0.0346	0.4872		ANKRD54; MIR658	-2.67	0.0072	0.0959
	ATF5; MIR4751	-2.01	0.0067	0.2595		ANKS1B	-2.64	0.0001	0.0113
	ATG16L1	-2.12	0.0216	0.4148		AOX1	-3.27	0.0001	0.01
	ATXN1	-2.16	0.0315	0.4689		APBB2	-2.17	0.0029	0.0584
	AVEN	-2.04	0.0067	0.2595		APOL2	-2.02	0.0181	0.1563
	AXL	-2.41	0.0003	0.0684		ARHGEF18	-3.04	0.0005	0.023
	BAIAP2L2	-2.02	0.0298	0.4622		ARHGEF2	-2.9	0.0003	0.0179
	BMP4	-2.59	0.004	0.2156		ARID3B	-3.14	0.0015	0.0421
	BOLA2B; BOLA2	-2.25	0.0202	0.4077		ARL4C	-2.88	0.0004	0.0196
	BRI3BP	-2.15	0.0155	0.3695		ARMC6	-2.1	0.0054	0.0826
	C2orf66	-2.01	0.0244	0.4319		ARPC1A	-2.13	0.0013	0.0381
	CACNG4	-2.94	0.0012	0.1235		ART1	-2.56	0.0482	0.2537
	CAMKK1	-2.03	0.0482	0.5327		ASB17	-2.11	0.005	0.0793
	CAPN2	-2.86	0.0002	0.0531		ASCC2	-2.02	0.0159	0.1461
	CAV1	-2.7	0.0003	0.0657		ASNS	-3.06	0.0224	0.1748
	CCDC58	-2.09	0.0019	0.1593		ASNSD1	-2.14	0.0167	0.1498
	CCND1	-6.31	4.1e-07	0.0029		ASPH	-2.46	0.0065	0.0914
	CCNE2	-2.67	0.0023	0.1668		ATAD3B	-2.64	0.0002	0.0122
	CD274	-2.24	0.0019	0.1593		ATF5; MIR4751	-2.42	0.0008	0.0292
	CD3EAP	-2.19	0.0065	0.2569		ATG101	-2.05	0.0299	0.2013
	CD44	-2.15	0.0291	0.4581		ATG16L1	-2.61	0.0054	0.0826
	CDC20	-2.18	0.0181	0.3943		ATG16L1	-2.01	0.0025	0.0537
	CDC25A	-2.38	0.0039	0.2149		ATG4D	-3.68	0.0003	0.0154
	CDC6	-2.08	0.0006	0.0952		ATP6V0D1	-2.03	0.002	0.0477
	CDCP1	-2.63	0.0307	0.4643		ATP6V1B2	-2.03	0.0045	0.0755
	CDH13	-4.2	0.001	0.1158		ATP6V1E1	-2.15	0.0017	0.0439
	CDK15	-4.71	5.47e-05	0.0349		ATP6V1H	-2.1	0.0018	0.0452
	CDK6	-2.09	0.0053	0.2407		AURKAIP1	-3.62	0.01	0.1144
	CENPM	-2.22	0.0442	0.5198		AVEN	-2.04	0.0051	0.0802
	CENPV	-2.5	0.0011	0.1232		BAIAP2L2	-2.62	0.0017	0.044
	CLCF1	-2.15	0.0039	0.2147		BNIP3	-2.38	0.0008	0.0285
	CLDN1	-9.07	0.0057	0.248		BOLA2B; BOLA2	-2.55	0.0039	0.0696
	CLIP1	-2.12	0.0041	0.216		BPNT1	-2.13	0.0135	0.1344
	CLN6	-3.42	0.0009	0.1146		BRAP	-2.04	0.0101	0.1151
	CLSPN	-2.41	0.0154	0.3685		BYSL	-2.58	0.0138	0.1361
	CMSS1	-2.07	0.0254	0.437		C10orf120	-2.01	0.0025	0.0533
	CNIH3	-2.63	0.0019	0.1593		C10orf88	-2.05	0.0204	0.1665
	CNN1	-2.92	0.0004	0.0735		C11orf42	-2.08	0.0051	0.0806
	CPA4	-7.56	1.77e-07	0.0029		C12orf4	-2.52	0.031	0.2047
	CRISPLD2	-3.41	0.0002	0.0539		C16orf45	-2.47	4.21e-05	0.0057
	DAZAP1	-2.13	0.0026	0.1743		C17orf51	-2.95	0.0259	0.1875
	DDA1	-2.54	0.0162	0.377		C18orf42	-2.39	0.0417	0.2357
	DDAH1	-2.04	0.009	0.2949		C18orf63	-2.21	0.0441	0.2424
	DDIT4	-3.71	0.0004	0.0755		C1orf204	-2.53	0.0114	0.1229
	DDX39A	-2.39	0.0011	0.1182		C20orf173	-2.71	0.0042	0.0733
	DHRS3; MIR6730	-2.49	0.0042	0.2182		C20orf24	-2.43	0.0003	0.0164
	DKC1; SNORA36A; SNORA56; MIR664B	-2.84	0.011	0.3243		C2CD2	-2.05	0.0178	0.1548
	DLEU2; MIR15A; MIR16-1; MIR3613	-2.18	0.006	0.253		C2orf66	-2.01	0.0296	0.2006
	DNAH11	-4.24	0.0009	0.1146		C5orf28	-2.63	0.0009	0.0307
	DOCK5	-2.5	0.0003	0.0684		C9orf147; HSDL2	-2.32	0.0205	0.1673
	DTL	-2.12	0.0068	0.26		CABLES1	-4.41	0.0016	0.0437
	E2F7	-2.56	0.0017	0.1495		CACNA1B	-2.29	0.0148	0.14
	EDN1	-6.07	0.0002	0.0539		CACNG3	-2.03	0.0025	0.0532
	EFCAB9	-2.35	0.0427	0.517		CACNG4	-2.05	0.0211	0.1703
	EHD4	-2.39	0.0121	0.3369		CAPN2	-2.68	0.0022	0.0504
	EIF4EBP1	-2.26	0.0386	0.4979		CARD16	-2.45	0.011	0.1209
	EIF6	-2.1	0.0298	0.4622		CARS	-2.21	0.0099	0.1138
	EPHA2	-3.22	0.0016	0.1446		CARS2	-2.4	0.0076	0.0983
	EPHA8	-2.06	0.0086	0.2892		CAV1	-2.97	0.0001	0.011
	EPN3	-2.19	0.0094	0.2978		CAV2	-2.08	0.0361	0.2193
	FAM200B	-2.44	0.0233	0.4242		CCBE1	-2.46	0.0011	0.0342
	FANCA	-2.31	0.0093	0.2969		CCDC15	-2.61	0.0003	0.0161
	FANCI	-2.07	0.0157	0.3709		CCDC58	-2.54	0.0002	0.0121
	FBXL13	-2.15	0.0134	0.3495		CCDC80; LINC01279	-2.33	0.0133	0.133
	FGF5	-2.18	0.0045	0.2245		CCND1	-7.7	1.34e-07	0.0004
	FGFR1	-2.01	0.0133	0.3481		CCND3	-2.5	0.0008	0.0285
	FILIP1	-2.18	0.0021	0.1629		CD244	-2.71	0.0269	0.1916
	FLNC	-3.5	0.0025	0.1722		CD3EAP	-2.28	0.0009	0.0303
	FOSL1	-7.73	0.0206	0.4109		CD44	-2.08	0.0297	0.2008
	FRMD5	-2.02	0.005	0.2337		CDC25A	-3.31	0.0026	0.0544
	GALNT3	-2.2	0.0273	0.4473		CDH13	-3.19	0.0012	0.0362
	GALNT7	-2.05	0.0087	0.2893		CDH26	-2.67	0.0193	0.1619
	GCLM	-2.13	0.0063	0.2569		CDK15	-7.59	1.34e-06	0.0012
	GET4	-2.21	0.0005	0.0836		CDK5	-2.62	0.0058	0.0862
	GFPT2	-2.24	0.0023	0.1655		CDK6	-2.68	0.0001	0.0118
	GIF	-2.08	0.0037	0.2101		CDRT1	-2.28	0.0321	0.207
	GJA1	-2.15	0.0211	0.4123		CEBPG	-3.09	0.0012	0.0366
	GPAT3	-3.1	7.08e-05	0.0349		CENPV	-2.64	0.003	0.0601
	GPR1	-3.44	0.0009	0.1146		CFAP20	-2.31	0.0049	0.0788
	GPR39	-2.54	0.0014	0.1369		CGB; CGB5	-2.71	0.0079	0.1
	GRB10	-2.07	0.0128	0.3458		CGB8	-2.75	0.0055	0.0836
	GREM1	-2.44	0.046	0.5249		CHAC1	-2.81	0.0002	0.0142
	H2AFX	-2.35	0.0056	0.2472		CHAC2	-2.1	0.0394	0.229
	HBEGF	-5.13	0.017	0.3846		CHIC2	-2.23	0.0196	0.1634
	HERPUD1	-2.41	0.047	0.5297		CISD2	-2.05	0.0241	0.1799
	HIPK2	-2.07	0.0057	0.248		CLDN1	-5.54	0.0091	0.1086
	HIST1H2AG	-2.32	0.0234	0.4247		CLDND1	-2.18	0.0088	0.1071
	HIST2H3A	-2.64	0.02	0.4076		CLN6	-3.11	0.0251	0.1845
	HMGA2	-2.33	0.0258	0.4384		CLPP	-2.82	0.0002	0.0128
	HNRNPF	-2.21	0.0018	0.1503		CMSS1	-2.91	0.0011	0.0338
	HRG	-2.09	0.0436	0.5187		CNGA1	-2.46	0.0037	0.067
	HTR1D	-2.85	7.92e-05	0.0349		CNIH3	-2.31	0.008	0.101
	HYOU1	-2.16	0.0241	0.4294		CNRIP1	-2.06	0.0022	0.0499
	IGFBP6	-2.05	0.0094	0.2978		COA6	-2.54	0.0015	0.0417
	IL1A	-9.32	0.0065	0.2569		COMT; MIR4761	-2.03	0.0059	0.0868
	IL1RAPL1	-4.14	0.0088	0.2913		CORO1C	-2.03	0.0136	0.1346
	IL7R	-2.63	0.0054	0.2412		CPA4	-14.87	5.97e-09	6.4e-05
	IMP4	-2.04	0.0142	0.3579		CPA6	-2.79	0.0064	0.0901
	INHBA	-2.87	0.0232	0.4241		CPXCR1	-2.02	0.0165	0.1491
	ISL1	-2.42	0.0364	0.4938		CRISPLD2	-2.53	0.0024	0.0516
	ITGA3	-2.4	0.0081	0.2845		CSH2	-2.25	0.0125	0.1278
	KCNH1	-2.59	0.0032	0.1957		CTNNA2	-2.08	0.0143	0.1378
	KCNMA1; swamu	-2.31	0.0056	0.2468		CTPS1	-2	0.0174	0.1531
	KCNN3	-3.43	0.0465	0.5277		CXorf65	-2.01	0.0204	0.1665
	KLHL21	-2.76	0.001	0.1177		CXXC1	-3.1	0.0002	0.0145
	KLHL33	-2.09	0.0062	0.2531		CYP21A1P; CYP21A2	-2.05	0.0108	0.1201
	KRT18	-2.14	0.005	0.2341		CYTH4	-2.11	0.0418	0.2361
	KRT80	-2.75	0.0035	0.2071		CYTIP	-2.52	0.0087	0.1064
	KRTAP19-5	-2.01	0.0284	0.4543		DACT1	-3.07	0.0019	0.0471
	LACTB	-3.15	0.0006	0.0893		DACT1	-2.18	0.0006	0.0243
	LAPTM5	-4.69	0.0061	0.253		DAGLB	-3.29	0.0052	0.0807
	LBH	-2.91	0.0025	0.1723		DAZAP1	-2.22	0.0041	0.0724
	LCP1	-2.69	7.39e-05	0.0349		DBN1	-2.22	0.0463	0.2489
	LEPROTL1	-2.22	0.0383	0.4971		DCBLD2	-2.57	0.0007	0.0264
	LIMS1	-2.25	0.0082	0.2852		DCUN1D5	-2.33	0.0201	0.1653
	LPXN	-4.93	1.15e-06	0.0041		DDA1	-4.08	0.0002	0.0128
	LYAR	-2.03	0.0015	0.1377		DDIT4	-5.11	1.49e-05	0.0036
	LYRM1	-2.62	0.0019	0.1593		DDR2	-2.2	0.03	0.2017
	MACC1	-2	0.0267	0.4435		DDX39A	-2.22	0.0034	0.0642
	MARCH4	-2.54	0.0258	0.4384		DDX49	-2.73	0.001	0.032
	MARCH8	-2.19	0.0052	0.2374		DEFB108B	-2.4	0.0173	0.153
	MB21D1	-2.98	6.14e-05	0.0349		DEGS1	-2.14	0.0007	0.028
	MEST	-3.59	0.0004	0.0755		DENND2A	-2.51	0.0013	0.0378
	MET	-2.49	4.22e-05	0.0344		DHDDS	-2.03	0.0024	0.0527
	METTL13	-2.11	0.0183	0.3943		DHX34	-2.02	0.0181	0.1563
	MGLL	-6.25	0.0002	0.0542		DIEXF	-2.51	5.38e-05	0.0067
	MICALL1	-2.73	0.0006	0.0931		DKC1; SNORA36A; SNORA56; MIR664B	-3.67	0.0048	0.0783
	MICB	-2.2	0.0039	0.2147		DKK1	-14.86	0.0013	0.0379
	MKL1	-2.02	0.0201	0.4076		DNAH11	-8.31	2.56e-05	0.0046
	MLPH	-2.03	0.0294	0.4602		DNMBP	-2.35	0.0086	0.1055
	MOCOS	-2.12	0.0321	0.4707		DOCK5	-3.79	5.77e-05	0.0069
	MRPL27	-2.3	0.0176	0.3892		DOHH	-2.33	0.0018	0.0459
	MRPS11	-2.12	0.0113	0.3281		DPH2	-2.15	0.0077	0.0983
	MRPS9	-2.01	0.0264	0.442		DPH3	-2.23	0.0019	0.0471
	MRTO4	-2.54	0.002	0.1593		DRAP1	-2.14	0.0156	0.1442
	MSANTD3	-2.13	0.0021	0.1629		DUSP10	-3.09	0.0014	0.039
	MT1E	-3.38	0.0372	0.4951		DUSP14	-2.57	0.0358	0.2181
	MTHFD2	-2.88	0.0017	0.1464		DYRK3	-2.06	0.0197	0.1636
	MYBL1	-2.02	0.0019	0.1593		DYX1C1	-2.2	0.0184	0.1579
	MYEOV2	-2.52	0.0006	0.0894		E2F1	-2.33	0.01	0.1149
	MYOF	-2.73	0.02	0.4076		E2F7	-4.15	0.0002	0.0121
	NANS	-2.89	0.0488	0.5355		EBNA1BP2; MIR6733	-2.52	0.0168	0.1503
	NCS1	-2.5	0.0106	0.3176		ECM2	-2.22	0.0494	0.2567
	NDUFA10	-2.04	0.0456	0.5245		EDN1	-8.73	1.47e-05	0.0036
	NEGR1	-2.68	0.0001	0.0454		EFCAB9	-2.4	0.0241	0.1801
	NET1	-2.06	0.0014	0.1369		EFS	-2.02	0.0321	0.207
	NETO2	-2.31	0.0001	0.0399		EGLN1	-2.12	0.0015	0.041
	NF2	-2.52	0.0083	0.2856		EHD4	-3.09	0.0051	0.0805
	NGF	-2.52	0.0307	0.4643		EIF2B3	-2.34	0.0055	0.0831
	NKRF	-2.23	0.0481	0.5327		EIF3F	-2.15	0.0014	0.0401
	NMT2	-2.2	0.0014	0.1346		EIF4EBP1	-2.04	0.0107	0.1194
	NOL6	-2.02	0.0011	0.1188		EIF6	-2.79	0.0138	0.1361
	NOP56; SNORD57; SNORD56; SNORA51; SNORD110; SNORD86; MIR1292	-2.24	0.002	0.1612		ELAVL2	-2.02	0.0096	0.1122
	NQO1	-2.73	0.0023	0.1655		ELAVL3	-4.07	0.0007	0.0276
	NRG1	-4.3	0.0041	0.217		EML1	-2.43	0.0073	0.0962
	NT5E	-2.35	0.0002	0.0567		ENAM	-2.29	0.0112	0.122
	NTF3	-3.86	0.0068	0.261		ENKUR	-2.68	0.0012	0.0368
	NTM	-2.68	0.0008	0.1116		EPHA2	-4.14	0.0012	0.0368
	NTN4	-2.33	0.0004	0.0755		EPHA6	-2.16	0.0104	0.1169
	ODC1; SNORA80B	-2.01	0.019	0.3976		EPT1	-2.32	0.0006	0.0253
	ORC6	-2.06	0.0072	0.267		ESM1	-4.09	6.24e-05	0.0071
	PAQR3	-2.21	0.0063	0.2569		ETS1	-2.27	0.0342	0.2128
	PAWR	-2.23	0.0042	0.2182		EVA1A	-2.99	0.006	0.0872
	PDCD1LG2	-7.23	3.35e-06	0.0072		EVI2A; EVI2B	-2.63	0.0021	0.0489
	PDSS1	-2.01	0.0005	0.082		F13A1	-2.72	0.004	0.0701
	PEX5L	-2.41	0.0301	0.463		F2RL2	-2.93	0.0014	0.0403
	PFDN1	-2.07	0.0179	0.3927		F9	-2.13	0.009	0.108
	PFKP	-2.2	0.0175	0.3891		FABP5	-2.03	0.0126	0.1283
	PHF19	-2	0.0223	0.4206		FAM101A	-2.38	0.0312	0.2051
	PITRM1	-2.18	0.001	0.1171		FAM107B	-2.43	0.0109	0.1205
	PLAC8	-5.61	0.0067	0.2585		FAM136A	-2.18	0.0311	0.2048
	PLAT	-3.11	0.0004	0.0701		FAM153A	-2.16	0.0392	0.2282
	PLAU	-3.86	0.0085	0.2884		FAM196B	-2.44	0.0281	0.1959
	PLAUR	-5.37	0.0002	0.0539		FAM200B	-2.67	0.0044	0.0746
	PLEKHG4	-2.31	0.012	0.3363		FAM216A	-2.07	0.0011	0.035
	PLXNA2	-2.26	0.0012	0.1232		FGF5	-2.74	0.0002	0.0134
	PMAIP1	-3.96	0.0207	0.4117		FHAD1	-2.57	0.0016	0.0426
	PMP22	-2.03	0.0066	0.2569		FILIP1	-2.23	0.0007	0.0264
	PODXL	-2.01	0.0033	0.2009		FLG	-3.41	0.0001	0.0095
	POLE4	-2.16	0.0236	0.4269		FLNC	-4.49	0.0001	0.0118
	POLR2L	-2.14	0.0209	0.4118		FMN1	-2.03	0.042	0.2365
	PPARG	-2.57	0.0053	0.2402		FMR1NB	-2.52	0.0006	0.0253
	PRKAG2	-4.16	0.0014	0.1346		FOSL1	-10.37	0.0114	0.1229
	PSAT1	-3.55	0.0032	0.1977		FOSL2	-2.32	0.0233	0.1776
	PTHLH	-12.11	0.0356	0.4897		FRMD5	-2.75	0.0011	0.0344
	PTPN13	-2.58	0.0034	0.2065		FTL	-2.74	0.0017	0.0448
	RAET1L	-2.23	0.0006	0.0894		FXR2	-3.25	0.0006	0.024
	RFWD3	-2.07	0.0482	0.5327		GAL	-2.66	0.0048	0.078
	RFX8	-2.86	0.0335	0.4818		GALNT3	-2.85	0.0078	0.0993
	RGS20	-2.13	0.0071	0.2642		GARS	-2.46	0.0029	0.0589
	RPL7A	-2.2	0.0267	0.4435		GATAD2A; MIR640	-2.82	0.0023	0.0514
	RPP21	-2.14	0.0248	0.434		GCNT1	-2.21	0.0037	0.067
	RPP40	-2.06	0.0111	0.3248		GET4	-2.84	5.61e-05	0.0068
	RRM2	-2.93	0.0092	0.2961		GFPT2	-2.14	0.0007	0.028
	RRP7A	-2.09	0.0024	0.167		GGT1	-3.16	1.9e-05	0.0037
	S100A16	-3.76	0.0048	0.2314		GIT1	-2.72	0.0024	0.0524
	S100A2	-3.29	0.0004	0.0739		GJA1	-3.69	4.48e-05	0.006
	SARS	-2.25	0.0153	0.3685		GLRX2	-2.74	0.0007	0.0275
	SCGB1D1	-2.25	0.0162	0.3773		GLYATL3	-2.01	0.0095	0.1116
	SCRIB	-2.09	0.0273	0.4473		GMEB2	-2.56	0.0007	0.028
	SEC61G	-2.55	0.0484	0.534		GNG11	-3.2	0.0015	0.0421
	SEMA7A	-3.17	0.0036	0.2081		GOLT1B	-2.51	0.0047	0.0778
	SERPINE1	-5.46	7.72e-05	0.0349		GORASP2	-2.28	0.0337	0.211
	SIGLEC16	-2.04	0.044	0.5193		GPAT3	-3.53	3.06e-05	0.005
	SLC16A6	-4.29	0.0092	0.2961		GPNMB	-4.69	0.0078	0.0997
	SLC2A1	-2.48	0.0064	0.2569		GPR1	-4.02	0.0005	0.0216
	SLC2A6	-3.27	0.0458	0.5246		GPT2	-2.56	0.0011	0.034
	SLC3A2	-2.28	0.0006	0.0949		GREM1	-6.18	8.48e-05	0.0086
	SLC7A1	-2.37	0.0003	0.0657		GREM1	-5.94	6.03e-05	0.007
	SLC7A11	-4.93	0.0049	0.2335		GREM1	-4.8	6.53e-05	0.0073
	SLC7A5	-3.38	0.0146	0.363		GREM1	-3.13	0.0275	0.1937
	SLC8A1	-2.15	0.0061	0.253		GRK5	-2.39	0.0008	0.0297
	SMC6	-2.05	0.0212	0.4123		GRPEL1	-2.1	0.001	0.032
	SMIM13	-2.14	0.0142	0.3575		GRWD1	-2.33	0.0375	0.2232
	SMPD4	-2.3	0.0036	0.2081		GTF2F2	-2.55	0.0006	0.0246
	SMS	-2.69	1.69e-05	0.0191		GTF2H1	-2.29	0.0029	0.0579
	SMURF2	-2.26	0.013	0.3463		GYPC	-2.91	0.0022	0.0504
	SNAI1	-2.11	0.0052	0.2374		H2AFX	-2.14	0.0416	0.2354
	SNX5	-2.33	0.0041	0.2156		HBEGF	-6.31	0.0046	0.0766
	SNX8; MIR6836	-2.02	0.0068	0.26		HDAC9	-2.92	0.0016	0.0425
	SPANXB1	-2.07	0.0367	0.4948		HDAC9	-2.21	0.0005	0.0216
	SPATA12	-2.69	0.0082	0.2853		HERPUD1	-4.21	0.0004	0.0195
	SPRR2B	-2.15	0.023	0.4225		HHIP	-2.14	0.0012	0.0367
	STAMBPL1	-2.15	0.0122	0.3384		HIPK2	-2.64	0.0004	0.0201
	STAT5B	-2.04	0.0023	0.1655		HIST1H2AA	-2.02	0.0123	0.1273
	STC2	-4.71	0.0041	0.216		HKDC1	-2.49	0.0317	0.2064
	STMN2	-2.32	0.0004	0.0753		HMOX1	-2.52	0.0035	0.0649
	SYNC	-2.92	0.0363	0.4935		HN1	-2.11	0.0008	0.0288
	TAF5L	-2	0.0151	0.3663		HOXA3	-2.54	0.0047	0.0774
	TARS	-2.39	0.0065	0.2569		HOXA7	-2.72	0.0039	0.0696
	TBXAS1	-2.02	0.0039	0.2147		HSFY2	-2.1	0.0376	0.2232
	TFAP2C	-2.83	0.0004	0.0753		HSPB8	-2.73	0.0006	0.0244
	TFRC	-2.67	0.004	0.2156		HTN3	-2.14	0.0006	0.024
	TGIF1	-2.14	0.024	0.4286		HTR1D	-6.34	4.32e-07	0.0007
	THBS1	-4.27	0.0013	0.1293		ICMT	-2.02	0.0018	0.0455
	TIMM10	-2.07	0.0156	0.3709		IFNA7	-2.02	0.0178	0.1549
	TIPIN	-2.2	0.0033	0.202		IGLL5; MIR5571; IGLC1; IGLC2; IGLV2-5; IGLV3-1; IGLJ1	-2.31	0.0345	0.2135
	TLR6	-2.56	0.0082	0.2852		IKBIP	-2.3	0.0045	0.0759
	TLX3	-2.41	0.0008	0.1062		IL11	-3.28	0.0014	0.0393
	TMEM156	-6.02	0.021	0.4123		IL18BP	-2.16	0.0106	0.119
	TMEM199; MIR4723	-2.42	0.0003	0.0666		IL1A	-10.86	0.002	0.0476
	TNFRSF12A	-2.5	0.0003	0.0667		IL1RAPL1	-4.3	0.0003	0.0179
	TRIM16L	-2.73	0.0062	0.2531		IL22	-2.18	0.0468	0.2497
	TRIO	-2.08	0.0027	0.176		IL31RA	-2.22	0.0024	0.0524
	TRIOBP; NOL12	-2.42	0.017	0.3846		IL36B	-2.64	0.0011	0.0355
	TSC22D2	-2.44	0.0035	0.2071		IL6R	-3.21	0.0142	0.1378
	TSKU	-2.43	0.0194	0.4013		IL7R	-2.3	0.0102	0.1156
	TTL	-2.01	0.0047	0.2292		IMMP1L	-2.34	0.0048	0.0779
	TUBA4A	-3.79	1.92e-05	0.0191		IMP4	-2.44	0.003	0.0594
	UBE2S	-2.17	0.001	0.1158		INHBA	-4.61	0.0027	0.0556
	UBE2T	-2.15	0.0154	0.3685		IRAK2	-2.39	0.0334	0.2103
	UFD1L	-2.41	0.0136	0.352		IRGM	-2.33	0.0022	0.0503
	VEGFA	-3.42	0.0035	0.2071		ISM1	-2.26	0.0031	0.0609
	VEGFC	-2.27	0.0344	0.4867		ITIH2	-2.29	0.0069	0.0938
	VEPH1	-7.83	7.19e-05	0.0349		KBTBD8	-3.51	0.0168	0.1503
	WDR1	-2.77	0.009	0.2938		KCNAB1	-2.03	0.0041	0.0721
	WSCD1	-2.13	0.0129	0.3463		KCNH1	-3.05	0.0008	0.0297
	XPO4	-2.13	0.0137	0.3537		KCNJ13	-2.07	0.0047	0.0774
	XRCC3	-2.22	0.0148	0.3641		KCNN3	-6.03	0.0004	0.0186
	YARS	-2.74	0.0005	0.0803		KHDRBS2	-2.11	0.0489	0.255
	ZBTB38	-3.2	0.0023	0.1655		KIAA1462	-2.68	0.0231	0.177
	ZCWPW1	-2.1	0.0073	0.2671		KIAA1549L	-2.22	0.0323	0.2075
	ZNF367	-2.09	0.0006	0.0944		KIF9	-2.13	0.0291	0.1992
	ZNF480	-2.24	0.0459	0.5246		KIRREL3	-3.26	0.0024	0.0517
	ZNF91	-2.06	0.0274	0.4473		KIRREL3	-2.48	0.0035	0.0651
	ZW10	-2.34	0.0035	0.2071		KLC2	-3.14	0.0005	0.023
	ZWINT	-2.54	0.0191	0.3976		KLF17	-2.06	0.026	0.1876
	ZYX	-2.28	0.0011	0.1194		KLHL21	-2.94	0.0002	0.0121
						KRT79	-2.18	0.0225	0.1749
						KRTAP10-10	-3.15	0.03	0.2014
						KRTAP27-1	-2.05	0.0037	0.0672
						KRTAP9-2	-2.36	0.0143	0.1378
						L3HYPDH	-2.02	0.0055	0.0836
						LACTB	-2.56	0.0099	0.1138
						LARP1	-2.03	0.0067	0.0922
						LAT	-2.16	0.0112	0.1218
						LBH	-3.33	0.0009	0.0311
						LCA5L	-2.27	0.0006	0.0256
						LELP1	-2.09	0.0297	0.2008
						LEPROTL1	-4.39	0.0002	0.0151
						LETM1	-2.6	0.0003	0.0165
						LHX4-AS1; ACBD6	-2.08	0.0037	0.067
						LIMS1	-3.13	0.0008	0.0294
						LINC00260	-2.34	0.0064	0.0905
						LIPA	-3.02	0.0049	0.0786
						LOC100129520	-2.1	0.0151	0.1414
						LONRF3	-2.51	0.016	0.1466
						LOX	-2.33	0.009	0.1079
						LPXN	-7.39	1.08e-07	0.0004
						LRMP	-2.2	0.002	0.0481
						LRRC17	-2.13	0.0034	0.0643
						LRRC57	-2.09	0.001	0.0323
						LRRC8A	-2.69	0.0059	0.0868
						LRRFIP2	-2.15	0.0008	0.0281
						LRWD1; MIR4467; MIR5090	-2.71	0.0047	0.0775
						LSM6	-2.27	0.0295	0.2004
						LY6K	-3.18	0.0001	0.0118
						LY96	-2.3	0.0139	0.1363
						LYAR	-3.28	8.38e-06	0.0026
						LYRM7	-2.1	0.0031	0.0606
						M1AP	-2.21	0.0493	0.2562
						MACC1	-2.29	0.0183	0.157
						MAP1LC3A	-2.26	0.0062	0.0886
						MAP1LC3B	-2.44	0.0021	0.049
						MAP1S	-2.06	0.0061	0.0879
						MAP2K1	-2.25	0.0008	0.0289
						MAP3K7CL	-2.14	0.0042	0.0725
						MARCH3	-5.57	6.48e-06	0.0024
						MARCH4	-4.73	0.0006	0.0255
						MARCH8	-2.22	0.002	0.0476
						MB21D1	-3.43	1.78e-05	0.0036
						MCOLN1	-2.31	0.0008	0.0285
						ME1	-2.03	0.0085	0.1047
						MED8	-2.56	0.0013	0.0376
						MEIOB; LINC00254	-2.08	0.0476	0.252
						MEPCE	-2.52	0.0032	0.0621
						MEPE	-2.23	0.0063	0.0896
						MEST	-3.91	0.0003	0.0181
						MET	-2.63	4.77e-05	0.0062
						METTL13	-2.9	0.0019	0.0463
						MFSD1	-2.76	0.0002	0.0148
						MFSD2A	-2.16	0.0357	0.2179
						MGLL	-11.01	2.04e-06	0.0013
						MICALL1	-2.02	0.0034	0.0644
						MICB	-2.29	0.0016	0.0437
						MKL1	-2.16	0.021	0.1691
						MKRN2	-2.32	0.0002	0.013
						MLKL	-2.1	0.0067	0.0922
						MLPH	-2.1	0.0177	0.1543
						MMP10	-2.1	0.0164	0.1485
						MMP26	-2.14	0.0276	0.194
						MOB2	-2.09	0.0413	0.2344
						MOCOS	-2.5	0.0379	0.2242
						MOK	-2.28	0.0151	0.1418
						MOSPD1	-3.48	0.002	0.0475
						MPP4	-7.73	3.44e-05	0.0053
						MRO	-2.24	0.0262	0.1883
						MRPL20	-2.02	0.0055	0.0836
						MRPL21	-2.35	0.0043	0.0735
						MRPL54	-2.07	0.0021	0.0484
						MRPS11	-2.78	0.0003	0.0167
						MRPS17	-2.07	0.0066	0.0919
						MRPS33	-2.07	0.0017	0.0438
						MRPS9	-2.04	0.0136	0.1349
						MRTO4	-2.43	0.0006	0.0253
						MSANTD3	-2.66	0.0004	0.021
						MT1E	-2.55	0.0471	0.2505
						MTERF4	-2.15	0.0024	0.0524
						MTHFD2	-5.63	3.69e-05	0.0055
						MUC17	-2.2	0.0052	0.0807
						MXD1	-2.19	0.0263	0.1887
						MYBPH	-2.34	0.0123	0.1273
						MYEOV2	-2.09	0.0018	0.046
						MYO5A	-2.2	0.0007	0.0272
						MYOF	-2.94	0.0037	0.0679
						MYPN	-6	0.0002	0.0131
						NAA10	-2.04	0.0118	0.1243
						NANS	-3.11	0.0073	0.0961
						NAPA	-2.62	0.001	0.0323
						NAV3	-4.69	0.0001	0.0118
						NCS1	-2.92	0.0012	0.0362
						NDUFA1	-2.02	0.0013	0.0378
						NDUFAF2	-2.14	0.0024	0.0524
						NDUFB10	-2.06	0.0216	0.1715
						NEGR1	-2.85	4.67e-05	0.0062
						NETO2	-2.41	6.12e-05	0.007
						NEXN	-2.49	0.0002	0.0123
						NHP2	-2.04	0.0066	0.0919
						NKIRAS1	-2.49	0.0019	0.0468
						NLRP3	-3.12	0.017	0.1514
						NLRP6	-2	0.0063	0.0894
						NMNAT2	-2.8	0.0244	0.1815
						NOL6	-2.33	0.0001	0.0098
						NOP16	-2.34	0.002	0.0476
						NOP56; SNORD57; SNORD56; SNORA51; SNORD110; SNORD86; MIR1292	-2.58	0.0093	0.1105
						NOP58	-2.74	0.006	0.0872
						NOV	-4.78	0.0004	0.0197
						NPPB	-2.04	0.0097	0.1123
						NQO1	-4	1.6e-05	0.0036
						NR2F2	-2.66	0.0043	0.0741
						NRG1	-5.7	0.0001	0.0105
						NRIP3	-2.11	0.0009	0.0314
						NSDHL	-2.28	0.0206	0.1674
						NSUN2	-2.38	0.0025	0.0537
						NT5E	-3.2	0.0002	0.0149
						NTF3	-5.37	0.0004	0.0201
						NTM	-2.13	0.0034	0.064
						NUDCD1	-2.29	0.0005	0.0232
						NUPR1	-3.65	0.0195	0.163
						OCIAD2	-2.08	0.0013	0.0378
						ODC1; SNORA80B	-2.88	0.0006	0.0241
						ODF1	-2.02	0.0231	0.177
						OLAH	-2.01	0.0081	0.1017
						OR10A7	-2.08	0.0081	0.1017
						OR10G2	-2.04	0.0066	0.0916
						OR10V1	-2.13	0.0137	0.1359
						OR11H6	-2.27	0.0027	0.0556
						OR11H7	-2.11	0.0137	0.1357
						OR1L6	-2.58	0.0042	0.0732
						OR2B6	-2.18	0.0109	0.1203
						OR2M3	-3.05	0.0321	0.207
						OR4A47	-2.43	0.0002	0.013
						OR51B4	-2.14	0.0153	0.1424
						OR52E4	-2.28	0.0225	0.1749
						OR5F1	-2.31	0.0015	0.0412
						OR5T3	-2.89	0.0166	0.1496
						OR6T1	-2.17	0.0322	0.2073
						OR8B12	-2.28	0.0225	0.175
						OR8D2	-3.2	0.015	0.1412
						ORC1	-2.24	0.0051	0.0801
						OTOA	-2	0.0002	0.0145
						PABPC4	-2.91	0.002	0.0481
						PAK1IP1	-2.13	0.0154	0.1434
						PAOX	-2.16	0.015	0.1412
						PAQR3	-3.64	2.74e-05	0.0048
						PATE4	-2.14	0.0263	0.1887
						PBOV1	-2.02	0.0049	0.0786
						PDCD1LG2	-8.34	5.84e-07	0.0008
						PDCD2L	-2.11	0.0026	0.054
						PDCL2	-3.14	0.0002	0.0149
						PDCL3	-2	0.0429	0.2391
						PDE1A	-2.23	0.0404	0.232
						PDSS1	-3.08	6.65e-05	0.0073
						PEA15	-3.23	0.0002	0.0119
						PERP	-3.18	0.0039	0.069
						PES1	-2.56	0.0002	0.0149
						PEX11G	-2.02	0.0342	0.2127
						PEX5L	-2.54	0.0469	0.2502
						PFDN1	-2.18	0.0083	0.1032
						PFKP	-2.29	0.0032	0.0623
						PGAM5	-2.24	0.0074	0.0965
						PHF8	-2.07	0.0009	0.0313
						PHGDH	-2.63	0.0238	0.1791
						PIGC	-2.26	0.0063	0.0893
						PIK3CG	-2.07	0.0011	0.035
						PINX1; MIR1322	-2.15	0.0024	0.0516
						PITHD1	-2.55	9.94e-05	0.0094
						PITPNM2	-2.39	0.001	0.032
						PITRM1	-2.86	0.0002	0.013
						PLAC8	-5.98	0.005	0.0796
						PLAC8L1	-2.14	0.0004	0.0206
						PLAT	-4.92	2.23e-05	0.0041
						PLAUR	-7.57	3.47e-05	0.0053
						PLEK2	-2.35	0.0022	0.0502
						PLEKHB2	-3.01	0.0001	0.0095
						PLEKHG4	-2.13	0.0219	0.1729
						PLEKHO1	-3.11	0.0003	0.0151
						PMCH	-2.38	0.0052	0.0812
						PNP	-2.07	0.0007	0.0266
						POLB	-2.15	0.0028	0.057
						POLE	-2.41	0.0131	0.1317
						POLE4	-3.08	0.0002	0.0126
						POLR2A	-2.03	0.0009	0.0308
						POLR2F; MIR4534; MIR6820	-2.48	0.0014	0.0403
						POLR2L	-3.08	0.0043	0.0739
						POLR3A	-2.17	0.0031	0.0608
						POLR3D	-2.37	0.0029	0.0582
						POLR3H	-2.19	0.0012	0.0369
						PPIB	-5.59	0.0224	0.1745
						PPIF	-3.53	0.0017	0.0438
						PPP1R10	-2.28	0.0003	0.0164
						PPP1R14B	-2.68	6.18e-05	0.007
						PPP1R8	-2.06	0.0016	0.0431
						PPP3CC	-2.26	0.002	0.0481
						PPP3R1	-2.23	0.0021	0.0489
						PQBP1	-2.25	0.0002	0.0126
						PRAMEF18	-2	0.0033	0.0637
						PREX1	-2.37	0.0233	0.1776
						PRKAG2	-4.42	0.0025	0.0537
						PRNP	-2.62	0.0056	0.0846
						PRR21	-2.91	0.0039	0.07
						PSAT1	-8.88	0.0002	0.0131
						PSG4	-2.42	0.0024	0.0527
						PSG5	-2.57	0.0032	0.0624
						PSMA8	-2.62	0.0117	0.1234
						PSMC3IP	-2.65	9.71e-05	0.0092
						PSMD8	-2.13	0.0124	0.1273
						PSPH	-2.39	0.0499	0.2584
						PTGER4	-3.23	0.0259	0.1874
						PTHLH	-37.78	0.0027	0.0552
						PTPRQ	-2.51	0.0221	0.1736
						PVR	-2.21	0.0002	0.0132
						PWP1	-2.09	0.029	0.199
						PXDC1	-2.03	0.0021	0.0489
						RAB32	-2.17	0.002	0.0476
						RAB35	-3.32	3.83e-05	0.0055
						RAB7A	-2.3	0.0336	0.2108
						RABEPK	-2.16	0.0153	0.143
						RAET1L	-2.78	6.61e-05	0.0073
						RALA	-2.47	0.0018	0.0459
						RASGRF2	-2.26	0.0007	0.0269
						RBM25	-2.43	0.0006	0.026
						RBP2	-2.12	0.0094	0.1113
						RFX4	-2.13	0.0144	0.1382
						RFX8	-6.53	0.0013	0.0375
						RHOG	-2.14	0.0003	0.0181
						RINT1	-2.15	0.0115	0.123
						RIOK3	-2.17	0.0032	0.0622
						RMND1	-2.04	0.0055	0.0835
						RND3	-8.62	0.0001	0.0118
						RNF182	-2.48	0.0142	0.1378
						RNF19B	-2.08	0.0057	0.0849
						RNF25	-2	0.0042	0.0731
						RNF44	-2.03	0.0368	0.2212
						RP2	-2.12	0.0058	0.0862
						RPF2	-2.23	0.0103	0.1164
						RPP21	-2.13	0.0283	0.1965
						RPP30	-2.67	0.0031	0.0605
						RPP40	-2.02	0.0254	0.1853
						RRM2	-3.46	0.0017	0.0448
						RSPH10B2	-2.08	0.0264	0.1894
						RTCA	-3.32	0.0251	0.1847
						RTL1	-2.06	0.0046	0.077
						S100A16	-4.29	0.0049	0.0784
						S100A7L2	-3.01	0.0065	0.0907
						SAG	-2.18	0.0138	0.1359
						SAMD15	-2.18	0.0096	0.1122
						SARS	-3.59	0.0006	0.0244
						SCG3	-2.19	0.009	0.1078
						SEC61B	-4.14	0.0005	0.0212
						SEC61G	-5.73	3.07e-05	0.005
						SEMA7A	-4.27	0.0005	0.0223
						SEMG2	-2.03	0.0079	0.1002
						SERPINB11	-3.7	0.0015	0.041
						SERPINB8	-4.82	0.0022	0.0496
						SERPINE1	-6.12	2.79e-05	0.0048
						SERPINE2	-3.82	0.0086	0.1057
						SF3B4	-2.95	0.0004	0.0205
						SGCA	-2.32	0.0027	0.0562
						SGF29	-2.19	0.0044	0.0745
						SGIP1	-2.9	0.0188	0.1594
						SH3BGRL2	-2.01	0.0037	0.0674
						SH3RF1	-2.37	0.0186	0.1587
						SHCBP1	-2.23	0.0331	0.2091
						SHISA2	-4.98	0.0006	0.0255
						SIGLEC16	-2.13	0.0068	0.0928
						SLAMF7	-3.1	0.0111	0.1213
						SLC12A1	-2.08	0.0115	0.1229
						SLC16A6	-5.33	0.0009	0.03
						SLC16A9	-2.77	0.0314	0.2062
						SLC17A5	-2.36	0.0046	0.077
						SLC1A4	-2.16	0.0045	0.0759
						SLC1A5	-3.95	0.0002	0.0136
						SLC22A9	-2.31	0.0443	0.243
						SLC2A1	-3.11	0.0117	0.1234
						SLC35E1	-2.67	0.0069	0.0938
						SLC38A5	-2.01	0.0146	0.1394
						SLC3A2	-3.55	0.0002	0.0136
						SLC43A3	-2.07	0.0205	0.1671
						SLC7A1	-3.39	1.15e-05	0.0032
						SLC7A11	-14.4	7.93e-06	0.0026
						SLC7A5	-2.72	0.0072	0.0957
						SMG5	-2.04	0.0061	0.0879
						SMG9	-2.44	0.0061	0.0879
						SMIM13	-3.41	0.0006	0.0248
						SMS	-2.1	0.0001	0.0104
						SMURF2	-2.78	0.0019	0.0465
						SNAPC1	-2.06	0.0073	0.0963
						SNU13	-2.15	0.0163	0.1478
						SORBS2	-2.5	0.0017	0.044
						SP140L	-2.2	0.0171	0.1522
						SPANXB1	-2.19	0.018	0.1559
						SPANXN4	-2.4	0.0148	0.1404
						SPHK1	-2.44	0.0001	0.0098
						SPOCD1	-3.9	0.0239	0.1792
						SPP1	-10.95	7.08e-05	0.0076
						SPRR2B	-2.29	0.0062	0.0891
						SQSTM1	-3.99	2.99e-05	0.005
						SRA1	-2.15	0.0096	0.1121
						SRM	-3.06	0.0001	0.01
						SSR3	-2.05	0.0037	0.0675
						SSSCA1	-2.09	0.0141	0.1374
						ST6GALNAC3	-2.02	0.0036	0.0661
						STAM	-2.86	0.0009	0.0306
						STAT5B	-2.15	0.0016	0.0437
						STC2	-16.05	0.0002	0.0134
						STK4	-2.07	0.0143	0.1378
						STK40	-2.22	0.0111	0.1213
						STX1A	-2.04	0.0055	0.083
						SURF2	-2.49	0.0011	0.0338
						SURF2	-2.35	0.0149	0.1404
						SYDE1	-2.04	0.0018	0.0452
						SYT14	-2.04	0.0053	0.0814
						SYTL2	-2.86	0.0002	0.0129
						TACR1	-2.27	0.0025	0.0532
						TALDO1	-2.22	0.0031	0.0605
						TAS2R4	-3.11	0.0259	0.1875
						TBC1D10A	-2.8	0.0155	0.1438
						TBC1D8	-2	0.0121	0.1262
						TCAF2	-2.16	0.0035	0.0656
						TCEB1	-2.04	0.0008	0.0287
						TCEB2	-2.68	0.0087	0.1064
						TEX261	-2.17	0.003	0.0596
						TFAP2C	-5.81	1.64e-05	0.0036
						TFEC	-3.4	0.0023	0.0513
						TFPI2	-2.66	0.0481	0.2533
						TFRC	-3.71	0.0022	0.0496
						TGIF2-C20orf24	-2.48	0.0002	0.0149
						THBS1	-12.87	3.98e-06	0.0019
						THPO	-2.42	0.0022	0.0504
						TIMM10	-2.56	0.0046	0.0763
						TIMM44	-3.88	9.63e-05	0.0092
						TJP2	-2.07	0.0036	0.0663
						TM4SF19	-2.05	0.0408	0.2328
						TM4SF19-TCTEX1D2	-3.27	0.0036	0.0665
						TM6SF1	-3.74	0.0014	0.0401
						TMCC2	-2.1	0.0027	0.0557
						TMEFF2	-2.03	0.0105	0.118
						TMEM109	-2.08	0.0406	0.2326
						TMEM14B	-2.47	0.0033	0.0632
						TMEM154	-2.32	0.005	0.0792
						TMEM156	-7.58	0.0013	0.0376
						TMEM198	-2.04	0.0398	0.2302
						TMEM206	-2.03	0.0084	0.1043
						TMEM233	-2.67	0.008	0.101
						TMEM244	-2.16	0.0056	0.0838
						TMEM44	-2.42	0.0178	0.1547
						TMEM57	-2.15	0.0007	0.0279
						TMEM71	-2.15	0.0445	0.2437
						TMSB10	-2.04	0.0018	0.0455
						TNFRSF12A	-2.26	0.0014	0.0396
						TNP1	-3.4	0.0454	0.2457
						TOMM40	-2.7	0.0021	0.0484
						TP53BP2	-2.01	0.0144	0.1385
						TPD52L2	-2.23	0.0003	0.0176
						TPRA1	-2.92	0.0014	0.0401
						TPRG1L	-2.29	0.0027	0.0559
						TRAK2	-2.38	0.0003	0.0171
						TRAPPC4	-3.06	0.0019	0.0468
						TRAPPC4	-2.54	0.0104	0.1172
						TRAPPC4	-2.07	0.0187	0.1587
						TRIM16L	-2.87	0.0002	0.0136
						TRIO	-2.49	0.0002	0.0126
						TRMT1	-2.13	0.0044	0.0743
						TRMT6	-2.05	0.0158	0.1453
						TRUB2	-2.06	0.004	0.0704
						TSC22D2	-2.84	0.0012	0.0367
						TSPAN5	-2.05	0.012	0.1258
						TSPAN8	-2.08	0.0423	0.2375
						TUBA4A	-3.4	3.95e-05	0.0055
						TXN	-2.27	0.0007	0.0264
						TXNRD1	-2.83	0.0004	0.0208
						UAP1	-2.31	0.003	0.0594
						UBAP2; SNORD121A; SNORD121B	-2.69	0.0004	0.0197
						UBE2D4	-2.46	0.0001	0.0118
						UBE2S	-3.38	1.74e-05	0.0036
						UBE2T	-2.42	0.0239	0.1792
						UBIAD1	-2.04	0.0042	0.0733
						UCN2	-2.53	0.0052	0.0807
						UFC1	-2.7	0.0005	0.0229
						UFD1L	-2.45	0.0014	0.0395
						UFM1	-3.46	0.0253	0.1853
						UHMK1	-2.11	0.0003	0.0162
						UHRF1	-2.56	0.0413	0.2345
						ULBP1	-3.26	0.002	0.0476
						ULBP2	-2.68	9.48e-05	0.0091
						UPF1	-2.2	0.0003	0.018
						UPP1	-3.77	0.0149	0.1404
						USP10	-2.28	0.0017	0.0445
						USP12	-2.05	0.0046	0.0762
						USP24	-2.27	0.0249	0.1836
						USP29	-2.49	0.0162	0.1477
						VAT1	-2.36	0.0075	0.0974
						VEGFA	-3.43	0.0007	0.0278
						VEGFC	-2.61	0.0017	0.0438
						VEPH1	-11.84	1.98e-06	0.0013
						VGLL3	-3.18	0.0122	0.1268
						VLDLR	-4.04	0.0019	0.0464
						VPS33A	-2.29	0.0003	0.0154
						VPS37A	-2.26	0.0022	0.0496
						WDR1	-3.48	0.0043	0.0741
						WDR47	-2.29	0.028	0.1955
						WDR66	-4.26	0.0047	0.0776
						WDR74	-2.23	0.0002	0.0133
						WFDC12	-2.09	0.0046	0.077
						WFDC9	-2.73	0.0377	0.2236
						WNT5A	-3.05	0.034	0.2121
						WSCD1	-3.03	0.0017	0.0448
						WT1	-3.27	0.0368	0.2212
						XIRP2	-3.5	0.0002	0.0148
						XKR3	-2.35	0.0043	0.0734
						XPO4	-2.21	0.0064	0.0904
						XXYLT1	-3.6	0.0066	0.0919
						YARS	-2.14	0.0008	0.0285
						YEATS2	-3.17	0.0027	0.0559
						YKT6	-2.48	0.0013	0.0376
						YRDC	-5.34	0.0004	0.0195
						ZBTB38	-2.52	0.0014	0.0401
						ZCCHC5	-2.04	0.0148	0.14
						ZFAND2A	-2.58	0.0017	0.0443
						ZHX1	-2.38	0.0028	0.057
						ZIC2	-2.48	0.0086	0.1059
						ZNF526	-2.5	0.0011	0.0343
						ZNF529-AS1	-2.27	0.0101	0.1152
						ZNF560	-2.1	0.0308	0.204
						ZNF587B	-2.03	0.0003	0.0177
						ZNF622	-2.68	0.0014	0.0396
						ZNF804B	-2.02	0.0006	0.0252
						ZWINT	-2.51	0.046	0.2476

## Sheet: Down
sh2					sh3
Gene Symbol	Fold Change	P-val	FDR P-val		Gene Symbol	Fold Change	P-val	FDR P-val
PTPRS	2	0.002	0.1593		CTSV	2	0.0055	0.0835
NUCB1	2	0.0026	0.1736		MOV10	2	0.0021	0.0492
SH3GLB2	2	0.0357	0.4906		ATP1B1	2	0.0048	0.0783
SAMHD1	2.01	0.0378	0.4951		ALDH2	2	0.0175	0.1535
GATS	2.01	0.0146	0.363		CDC25C	2	0.0259	0.1875
OSMR	2.01	0.0305	0.463		OBSL1	2	0.0043	0.0739
EMX2	2.01	0.041	0.5104		GCDH	2	0.0072	0.0955
GULP1	2.01	0.0271	0.447		PLOD2	2	0.0008	0.0298
HMGCS1	2.01	0.0152	0.3668		UBE4A	2	0.0075	0.0971
PNRC1	2.01	0.0046	0.2264		SMIM8	2	0.0049	0.0786
PLD3	2.01	0.0064	0.2569		RHBDD2	2.01	0.0315	0.2063
GSTM1	2.02	0.0383	0.4971		EIF4A2; SNORA63; SNORD2; SNORA4; SNORA81; MIR1248	2.01	0.0139	0.1361
MID2	2.02	0.0065	0.2569		IFI16	2.01	0.0056	0.0844
BRWD1	2.02	0.0171	0.3846		POTEJ	2.01	0.0037	0.067
THRA	2.02	0.0037	0.2101		PIGS	2.01	0.0009	0.0304
PPT2; EGFL8; PPT2-EGFL8	2.02	0.0054	0.243		UBE2E1	2.01	0.007	0.0939
PTGER2	2.02	0.0041	0.2157		ARHGAP11B	2.01	0.0303	0.2027
IL18R1	2.02	0.0037	0.2095		MAN2A1	2.01	0.0056	0.0845
CHRM3	2.02	0.0049	0.2335		TOM1L2	2.02	0.0032	0.0624
CCNG2	2.02	0.0009	0.113		MOB3C	2.02	0.0122	0.1268
STAT4	2.02	0.0319	0.4689		FAM20C	2.02	0.0051	0.0805
CNTNAP4	2.02	0.0139	0.3556		ZNF880	2.02	0.012	0.1257
EVI5	2.02	0.0162	0.377		PPFIBP2	2.02	0.0069	0.0936
BMP5	2.03	0.0121	0.3368		ERO1B	2.02	0.0079	0.1004
TMTC1	2.03	0.002	0.1597		MICAL1	2.02	0.0205	0.1669
THBS4	2.03	0.013	0.3463		GOLGA8R	2.02	0.0004	0.0197
ADAMTS2	2.03	0.0025	0.1707		S100PBP	2.02	0.0062	0.0889
TMEM176B	2.04	0.005	0.2341		SULT1C2	2.03	0.0038	0.0681
TBX19	2.04	0.0436	0.5187		ARHGAP18	2.03	0.0292	0.1996
ZFP36L1	2.04	0.0015	0.137		RPL6	2.03	0.0274	0.1932
CARD17	2.04	0.0056	0.2472		SEPN1	2.03	0.0098	0.1135
GLMP	2.04	0.0106	0.3176		MANEA	2.03	0.0005	0.0237
CD200	2.04	0.0229	0.4219		PDZD4	2.03	0.0441	0.2424
MED12	2.04	0.0187	0.3965		ZNF8	2.03	0.0361	0.2193
PPARD	2.05	0.01	0.3085		CCER2	2.03	0.0212	0.1705
TM7SF2	2.05	0.0006	0.0949		MMAB	2.04	0.0011	0.0349
PRKAR2B	2.05	0.0005	0.0845		CCDC92	2.04	0.0007	0.0266
CDR1	2.05	0.0033	0.202		TNFAIP2	2.04	0.0156	0.1439
FAS	2.05	0.0343	0.4858		UNC5D	2.04	0.0004	0.0198
KLHL13	2.06	0.0342	0.4858		IL22RA1	2.04	0.0038	0.0679
PLA2R1	2.06	0.0254	0.437		SSSCA1-AS1	2.04	0.0028	0.0566
PHLDB1; MIR6716	2.06	0.0257	0.4376		CLASP2	2.04	0.0221	0.1733
POTEG; POTEM	2.06	0.038	0.4955		BCKDHA	2.04	0.0063	0.0893
NOVA2	2.06	0.0227	0.4217		HLA-DQB1	2.04	0.0053	0.0814
GREB1	2.07	0.0097	0.3025		TRIM13; KCNRG	2.04	0.0153	0.1427
ZDHHC11	2.07	0.0131	0.3476		TCTN3	2.04	0.0052	0.0812
LCA5	2.07	0.0064	0.2569		ZNF334	2.04	0.0318	0.2068
AGAP2	2.07	0.002	0.1597		HOXC13	2.05	0.0427	0.2385
OR2L2	2.07	0.0037	0.2095		MTRNR2L8; MIR4485	2.05	0.0471	0.2505
CPE	2.07	0.006	0.253		SH3KBP1	2.05	0.0102	0.1156
UBA7; MIR5193	2.07	0.0214	0.4137		ULK4P1; ULK4P2	2.05	0.002	0.0476
DPYD	2.08	0.0005	0.0866		UBLCP1	2.05	0.0058	0.0861
ETHE1	2.08	0.0119	0.335		CTDSP2	2.05	0.0037	0.0671
OR4N4; OR4N3P; OR4M2	2.08	0.022	0.4176		GULP1	2.05	0.0011	0.0342
FLYWCH2	2.09	0.0441	0.5198		EPB41L4A	2.05	0.0201	0.1652
C9orf47; S1PR3	2.09	0.0204	0.4095		C5orf30	2.05	0.0489	0.2551
ADM5; CPT1C	2.09	0.0031	0.1946		CCNI	2.05	0.0047	0.0776
PBX1	2.09	0.018	0.3943		YPEL5	2.05	0.0049	0.0786
AS3MT	2.09	0.007	0.2629		GOLGA8J	2.05	0.0112	0.122
FSCB	2.09	0.0069	0.2615		CNTN3	2.05	0.0302	0.2022
JUND	2.1	0.0196	0.4041		ATP11A	2.05	0.0463	0.2486
GOLGA6L9	2.1	0.0175	0.3888		OGFOD3	2.06	0.0026	0.0541
SCPEP1	2.1	0.015	0.3656		DPP7	2.06	0.0008	0.0281
CTDSPL	2.1	0.0231	0.4236		LRP6	2.06	0.0305	0.2034
MRGPRD	2.1	0.0078	0.2783		NCAPD2	2.06	0.0027	0.0561
PHYKPL	2.1	0.0017	0.1483		MAOA	2.06	0.0046	0.0771
NOA1	2.1	0.0248	0.4343		UBE2E2	2.06	0.002	0.0475
IGBP1	2.1	0.0348	0.4872		PRKX	2.06	0.0043	0.0735
MOGS	2.11	0.0489	0.5355		MFAP3	2.06	0.0276	0.194
PHACTR1	2.12	0.0185	0.395		CSPG4P1Y; DNM1P24	2.06	0.0393	0.2286
PCMTD1	2.12	0.0017	0.1502		HOOK3	2.06	0.0048	0.078
LRP1	2.12	0.0059	0.2507		NUSAP1	2.06	0.0124	0.1273
ARHGAP24	2.12	0.0084	0.2862		GRAMD1B	2.06	0.0034	0.064
CD99L2	2.13	0.0083	0.2856		KCNJ15	2.06	0.0025	0.0538
AASS	2.13	0.0023	0.1668		HLA-C	2.06	0.0011	0.0343
SUSD4	2.14	0.002	0.1593		FHIT	2.06	0.0031	0.0609
F11R	2.14	0.0023	0.1655		SMC6	2.07	0.0316	0.2064
NLRP4	2.14	0.0174	0.3888		PDCD7	2.07	0.0004	0.0188
TMEM117	2.14	0.0022	0.1648		LRCH2	2.07	0.0037	0.0675
AXIN2	2.14	0.0088	0.2913		GMNC	2.07	0.0115	0.1229
CCNI	2.14	0.0146	0.363		SLC16A2	2.07	0.0049	0.0788
ZNF660	2.14	0.0136	0.3523		MGC57346-CRHR1; RP11-105N13.4	2.07	0.0088	0.1072
WFDC2	2.15	0.0049	0.2335		MYEF2	2.07	0.0327	0.2086
ZNF474	2.15	0.002	0.1597		ADAM23	2.07	0.0003	0.0153
LRP10	2.15	0.0017	0.1483		AGL	2.07	0.0005	0.0225
LOC101060389; TBC1D3D	2.15	0.0273	0.4473		STAG3L4	2.07	0.0061	0.0879
SV2A	2.15	0.0021	0.1629		IFI27	2.07	0.0026	0.0543
SLC2A14	2.16	0.0411	0.5105		DBP	2.07	0.0038	0.0681
LRRC23	2.16	0.0075	0.2719		GFRA1	2.07	0.0124	0.1273
CTAGE8; CTAGE4	2.16	0.0017	0.1494		PLGLB1	2.07	0.0336	0.2109
GLT8D2	2.16	0.0017	0.1464		TMPO	2.07	0.0175	0.1537
SLC7A3	2.16	0.0322	0.4713		SCD	2.07	0.0007	0.0273
GOLGA6L3	2.16	0.0318	0.4689		PARD6G	2.08	0.0055	0.0831
WLS	2.17	0.0393	0.4999		PEG10	2.08	0.002	0.0478
CXCL16	2.17	0.0064	0.2569		COL2A1	2.08	0.0312	0.2051
TMEM173	2.17	0.002	0.1597		RYK	2.08	0.0015	0.0414
HS2ST1	2.17	0.0001	0.0508		GCA	2.08	0.0217	0.1722
NAIP	2.17	0.0067	0.2597		DTNA	2.08	0.0427	0.2385
CACNA2D3	2.17	0.0063	0.2569		NCSTN	2.08	0.0033	0.0633
SOX4	2.18	0.0247	0.4331		SLC26A2	2.08	0.0014	0.0395
ZFP36	2.18	0.0044	0.2223		RUSC1-AS1	2.08	0.0451	0.2451
WDR6	2.18	0.0352	0.4896		MFAP4	2.08	0.0151	0.1418
SLC22A17	2.18	0.0018	0.1512		GOLGA6L9	2.08	0.003	0.0602
ZNF608	2.19	0.0339	0.4849		PDGFRB	2.09	0.0038	0.0684
SSBP2	2.19	0.0009	0.1116		ALX1	2.09	0.0054	0.0823
MEOX2	2.19	0.0473	0.5297		SORBS1	2.09	0.0082	0.1023
IFI27	2.19	0.0363	0.4935		SRSF2; MIR636	2.09	0.0138	0.1361
CTAGE8	2.2	0.0037	0.2095		SMPDL3B	2.09	0.0292	0.1996
HMG20A	2.2	0.0003	0.0666		AASDH	2.09	0.0067	0.0927
SSPN	2.21	0.0025	0.1732		DHRS12	2.09	0.0005	0.0229
GTF2A1L; STON1-GTF2A1L; STON1	2.21	0.0021	0.1629		VANGL1	2.09	0.0018	0.0452
TAGLN3	2.21	0.0046	0.2272		L2HGDH	2.09	0.0351	0.2155
NAB1	2.22	0.0039	0.2147		GSTM4	2.09	0.0006	0.0252
WWP1	2.22	0.0453	0.5241		ZBED6; ZC3H11A	2.09	0.0186	0.1587
C20orf96	2.22	0.0049	0.2335		AGAP2	2.09	0.0015	0.0417
NCAM2	2.22	0.0463	0.5267		ACSL3	2.1	0.0062	0.0891
MPZL2	2.22	0.0014	0.1346		NLRP4	2.1	0.0118	0.1243
TBC1D3E	2.23	0.0147	0.363		KIAA1147	2.1	0.0108	0.1201
MGAT4C	2.23	0.001	0.1158		HMBS	2.1	0.0021	0.0482
FBXL21	2.23	0.0123	0.3386		ANKRD50	2.1	0.0019	0.0464
SEMA6B	2.23	0.0087	0.2894		VASH2	2.1	0.0017	0.0438
VASH1	2.23	0.0006	0.0936		SMO	2.1	0.0033	0.0628
MFAP2	2.23	0.0341	0.4857		IREB2	2.1	0.0004	0.0193
HTRA1	2.24	0.0012	0.1235		FOXN4	2.1	0.019	0.1605
C11orf70	2.24	0.0303	0.463		ARHGEF3	2.1	0.0151	0.1418
LAMB1	2.24	0.0059	0.2507		TNS3	2.1	0.0045	0.0755
ISYNA1	2.24	0.0008	0.1116		GOLGA8O	2.1	0.0003	0.0184
SLC18B1	2.24	0.0046	0.2267		BLVRB	2.1	0.0041	0.0715
CRYGN	2.24	0.0141	0.3565		GPR137C	2.1	0.001	0.032
SGPP2	2.24	0.0039	0.2147		ARL17B	2.1	0.0026	0.0549
MYO3A	2.24	0.0013	0.1299		FXYD6; FXYD6-FXYD2; FXYD2	2.1	0.0401	0.231
SGCD	2.25	0.0449	0.5223		CCNB1IP1; SNORD126	2.1	0.0008	0.0281
GRIA1	2.25	0.0128	0.3458		ETV1	2.11	0.0147	0.14
MR1	2.25	0.0075	0.2719		STEAP2	2.11	0.0028	0.0564
MDH1	2.25	0.0153	0.3685		KCTD12	2.11	0.0209	0.1689
GUCY1B3	2.25	0.0393	0.4999		ST6GAL1	2.11	0.0036	0.0663
MPDZ	2.25	0.0022	0.1648		NAALAD2	2.11	0.0121	0.1262
MYO1C	2.27	9.59e-05	0.039		PAPLN	2.11	0.0318	0.2068
KRAS	2.27	0.0013	0.1299		SDC2	2.11	0.0077	0.0983
SHISA3	2.27	0.008	0.2829		BHLHE41	2.11	0.0008	0.0297
CADM3	2.28	0.0066	0.2579		PEG3; ZIM2	2.11	0.0051	0.08
TSPAN15	2.28	0.0149	0.3644		BEX1	2.11	0.0406	0.2326
VWA5A	2.28	0.0215	0.4148		NAIP	2.11	0.0018	0.0453
SYT17	2.29	0.0047	0.2292		C3	2.11	0.0431	0.2397
STAT3	2.29	0.0028	0.1809		SMC5	2.11	0.0092	0.1097
FRMD4B	2.3	0.0153	0.3685		PHYH	2.12	0.0186	0.1587
JAKMIP2	2.3	0.0014	0.1325		PRH1; TAS2R14; PRR4	2.12	0.0012	0.0367
PRKCB	2.3	0.001	0.1158		NAALADL2	2.12	0.0027	0.0557
ROR1	2.3	0.0228	0.4217		SMARCC2	2.12	0.0017	0.0438
ANKRD30B	2.31	0.0179	0.3927		SEC31A	2.12	0.0033	0.0628
ADCK4	2.32	0.0239	0.4284		DTNB	2.12	0.0022	0.0504
IFT57	2.32	0.0022	0.1645		SOX4	2.12	0.0063	0.0893
SPAG1	2.33	0.0008	0.1054		EIF3E	2.13	0.0028	0.057
DTX3L	2.34	0.0009	0.1146		TXNDC15	2.13	0.0044	0.0746
KCNA1	2.34	0.0216	0.4148		SGSM2	2.13	0.001	0.0322
POTEF	2.34	0.0009	0.1139		ARRDC1	2.13	0.0003	0.0177
BAG1	2.35	0.048	0.532		EPHX1	2.13	0.0363	0.2196
ACSS3	2.35	0.0042	0.2182		WFDC2	2.13	0.0012	0.0367
DLG4	2.36	0.0003	0.0657		CCDC8	2.13	0.0039	0.0691
FLOT1	2.36	0.0438	0.5189		DBNDD1	2.13	0.0447	0.2442
CACNG7	2.37	0.0019	0.1593		PBX1	2.13	0.0212	0.1705
ANGPTL2	2.37	0.0426	0.517		MAST1	2.13	0.0223	0.1741
DNAJC28	2.37	0.047	0.5297		PLSCR1	2.13	0.001	0.0323
TBC1D3	2.37	0.0438	0.5189		ZNF833P	2.13	0.0218	0.1726
C7orf60	2.38	0.0008	0.1116		TMSB4Y	2.13	0.0369	0.2216
NFATC2	2.38	0.0426	0.517		KIF16B	2.14	0.0045	0.0759
PDGFRA	2.38	0.0093	0.2976		LOC101060389; TBC1D3D	2.14	0.0242	0.1803
GDA	2.38	0.0434	0.5187		EDIL3	2.14	0.0026	0.0541
STK38L	2.38	0.0031	0.1946		GAMT	2.14	0.0007	0.0269
LTBP4	2.38	0.0151	0.3663		SEC24C	2.14	0.0345	0.2135
NR3C2	2.4	0.0244	0.4319		POU2F1	2.14	0.0003	0.0183
EPB41L5	2.4	0.0009	0.1146		SNX29P2; SNX29P1	2.14	0.0045	0.0754
DMBX1	2.4	0.013	0.3463		ZNF474	2.14	0.0019	0.0471
IRF9	2.4	0.0016	0.1464		ZMYM2	2.14	0.0018	0.0452
ARID5B	2.4	0.046	0.5249		STARD9	2.14	0.0006	0.0244
SIDT2	2.4	0.0061	0.253		GGH	2.14	0.0012	0.0357
ZBTB25	2.4	0.0002	0.0542		RAB26	2.15	0.0014	0.0397
PKIB	2.41	0.0003	0.0691		ITM2C	2.15	0.0026	0.0541
FUZ	2.42	0.0435	0.5187		PDE4A	2.15	0.0014	0.0403
KLHL24	2.42	0.0007	0.0987		RFTN2	2.15	0.0434	0.2405
BRWD3	2.42	0.004	0.2155		PRICKLE2	2.15	0.0053	0.0818
JAM3	2.43	0.0175	0.3888		CCDC92	2.15	0.0035	0.0649
FAM46A	2.43	0.02	0.4076		HNRNPK	2.15	0.0485	0.2545
SRSF12	2.43	0.0085	0.2884		DDX60	2.15	0.0029	0.0579
COL5A2	2.43	0.0013	0.1293		PLSCR4	2.16	0.0335	0.2103
PDLIM3	2.43	0.0013	0.1291		GNPTAB	2.16	0.0111	0.1213
ZNF497; A1BG	2.44	0.0058	0.2485		LOC442028; ANKRD20B	2.16	0.0005	0.0219
DHX40	2.44	0.0032	0.1977		MPP6	2.16	0.0166	0.1494
DFNB31	2.44	0.0012	0.1247		GRIA4	2.16	0.0002	0.0136
ARG2	2.45	0.0054	0.2421		SLFN11	2.17	0.0059	0.0868
LOXL3	2.45	7.14e-05	0.0349		RDH10	2.17	0.0023	0.0512
SLC25A21	2.45	0.0032	0.1955		RBM47	2.17	0.0004	0.0204
PLD1	2.45	0.0135	0.3516		HTR7	2.17	0.0009	0.03
ZDHHC16	2.45	0.0036	0.2073		RNF169	2.17	0.0027	0.0556
BIVM-ERCC5	2.45	0.0394	0.4999		SLC35F1	2.17	0.0003	0.0158
TC2N	2.46	0.0076	0.2737		MAGED2	2.17	0.0009	0.0308
CCDC39	2.46	0.005	0.2341		RPL37	2.17	0.0066	0.092
AHSA2	2.47	0.0008	0.1081		RGS16	2.17	0.0038	0.0687
TSC22D3	2.48	0.0002	0.0521		PLPP3	2.18	0.0006	0.026
ATP8A1	2.48	0.0027	0.1788		BHLHE40	2.18	0.02	0.1652
RGL2	2.48	9.28e-05	0.039		STX16	2.18	0.0006	0.0244
SEMA5A	2.5	0.0016	0.1461		PECR	2.18	0.0017	0.0439
KDM5B	2.52	0.0271	0.447		LMBR1	2.18	0.002	0.0478
GUCY1A3	2.53	0.0003	0.0649		ZNF660	2.18	0.0165	0.1488
DLGAP1	2.53	0.0203	0.4083		LRRTM4	2.18	0.0008	0.029
SEMA3D	2.53	0.0047	0.2292		LYN	2.18	0.0003	0.0177
COL1A2	2.53	0.0072	0.2656		SERTAD4	2.18	0.0108	0.1201
RGS2	2.53	0.0252	0.437		CASK	2.18	0.01	0.1144
DPT	2.54	0.0021	0.1629		TMTC4	2.18	0.0004	0.0195
ABLIM1	2.54	0.023	0.4225		CD47	2.18	0.0417	0.2355
CDR1; CDR1-AS	2.55	0.0056	0.2472		POLR2J4	2.19	0.0057	0.0849
OGFRL1	2.55	0.0026	0.1742		C1orf21	2.19	0.0048	0.0784
TNC	2.55	0.0007	0.0975		LIX1L	2.19	0.002	0.0476
TLL1	2.56	0.0004	0.0755		NIN	2.19	0.0018	0.0455
FOS	2.56	0.0127	0.3454		LRRC23	2.19	0.0033	0.0635
SDC2	2.56	0.0009	0.1139		PDZD11	2.19	0.0133	0.133
DNAJC4	2.56	0.0012	0.1255		THOC6	2.19	0.0128	0.1299
HLA-DRA	2.58	0.0005	0.0866		RAB3D	2.19	0.0333	0.2097
EGR3	2.59	0.0013	0.1321		ZNF514	2.19	0.0155	0.1434
DHX35	2.59	0.0378	0.4951		ARAP3	2.19	0.0086	0.1055
CYBRD1	2.59	7.16e-05	0.0349		PAPOLG	2.19	0.0094	0.1113
DPYSL3	2.59	0.0056	0.2472		PDCD4; MIR4680	2.19	0.0214	0.1713
POTEE	2.6	0.0117	0.3319		ECT2	2.2	0.007	0.0939
PDGFRL	2.6	0.0022	0.1639		RIMBP2	2.2	0.0147	0.14
GBP2	2.6	0.0116	0.3315		ABCC3	2.2	0.0457	0.2465
MERTK	2.6	0.0051	0.2354		SPTSSA	2.2	0.0048	0.0783
MTUS1	2.6	0.0019	0.1579		FRA10AC1	2.2	0.005	0.0792
PARP9	2.61	0.0005	0.082		CCDC34	2.21	0.0162	0.1475
STOM	2.62	0.0046	0.2275		CKMT1B; CKMT1A	2.21	0.0021	0.0482
NID2	2.63	0.017	0.3846		GSTA4	2.21	0.0017	0.0448
LRRC4B	2.63	7.83e-05	0.0349		NR2F1	2.21	0.0003	0.0177
GPX3	2.63	0.0247	0.434		RPS27	2.21	0.0018	0.0454
HLA-DPB1	2.65	0.0045	0.2245		BMP5	2.21	0.0032	0.0623
SMARCA1	2.66	0.0002	0.0538		ZNF521	2.21	0.004	0.0711
KIAA0825	2.66	0.003	0.1898		GPR21; RABGAP1	2.21	0.0019	0.0463
ARHGAP8	2.66	0.0003	0.0657		MUM1	2.21	0.0022	0.0496
NCKAP5L	2.68	0.0146	0.363		EXPH5	2.22	0.0066	0.092
MRC2	2.68	0.0016	0.1463		CHRFAM7A	2.22	0.0004	0.0197
LEMD1	2.69	0.0003	0.0657		PPARD	2.22	0.0058	0.0862
LRIG3	2.69	0.0251	0.437		EYA2	2.22	0.0002	0.0141
TPPP	2.71	0.0069	0.2615		PROX1	2.22	0.0323	0.2075
ARRDC4	2.71	0.0466	0.5277		PRKAR1A; ARSG	2.22	0.0063	0.0893
EFHC2	2.73	0.0006	0.0903		CKS2	2.22	0.0124	0.1273
GOLGA8N	2.73	0.0109	0.3225		MARCKS	2.22	0.001	0.0323
AP1G2	2.74	0.0115	0.3301		RAB12	2.22	0.0116	0.1232
DCLK1	2.74	3.61e-05	0.031		HIPK1	2.22	0.0122	0.1268
SOCS2	2.74	0.0095	0.2998		KIAA0895L	2.23	0.0279	0.1955
CPD	2.75	0.0086	0.2893		SLC35B4	2.23	0.0017	0.0438
LOC100505841	2.76	0.0133	0.3481		MAP3K6	2.23	0.0139	0.1361
PTN	2.77	0.0011	0.1182		PCBP3	2.23	0.0109	0.1205
C10orf11	2.77	0.0039	0.2147		RAD51AP1	2.23	0.0464	0.249
ERG	2.78	0.0007	0.0975		CRABP2	2.23	0.0022	0.0496
GAS1	2.79	0.0022	0.1645		PRKCB	2.23	0.0017	0.0448
BCO2; RPS12P21	2.8	0.0022	0.1645		CTAGE5	2.23	0.011	0.1208
PI15	2.8	0.0037	0.2101		C9orf72	2.23	0.0195	0.163
CDKL5	2.82	1.75e-05	0.0191		LOC100505549; RP11-35G9.3	2.23	0.007	0.0939
CLSTN3	2.82	0.0001	0.0508		C20orf96	2.23	0.0036	0.067
CA3	2.82	0.0011	0.1188		PTPRS	2.23	0.0003	0.0158
ZMAT3	2.82	0.0024	0.1668		NUCB1	2.23	0.0001	0.0111
NAALAD2	2.82	0.0079	0.2797		OSGEPL1	2.23	0.0031	0.0605
CBLB	2.82	0.0186	0.395		SNAP91	2.23	0.0327	0.2086
PCP4	2.82	0.0291	0.4581		CYS1	2.23	0.0307	0.2035
PDE7B	2.83	0.0111	0.3248		SIDT2	2.23	0.0005	0.0233
IL1RAP	2.83	0.0002	0.0538		CDH23	2.23	0.0109	0.1205
NAIP	2.84	0.0139	0.3556		MEIS1	2.24	0.0272	0.1924
PALLD	2.84	0.0128	0.3458		CYSLTR2	2.24	0.0049	0.0789
PTPRZ1	2.84	0.0009	0.1156		ETAA1	2.24	0.0021	0.0482
H2AFV	2.85	1.54e-05	0.0191		CEP126	2.24	0.0029	0.0578
IQCA1	2.86	0.0098	0.3051		WWP1	2.24	0.0073	0.0962
HMCN1	2.86	0.0065	0.2569		MTUS1	2.24	0.0059	0.0865
FAM117B	2.87	0.0003	0.0666		EPS15	2.24	0.0105	0.1181
LDB2	2.87	0.0318	0.4689		MYL9	2.24	0.0073	0.096
ASIC1	2.87	0.014	0.3559		GRB14	2.24	0.0151	0.1414
KIFAP3	2.88	0.0111	0.3244		GATS	2.25	0.0081	0.1017
CLHC1	2.89	0.0149	0.3649		SLC44A1	2.25	0.0224	0.1748
RPS27A	2.89	0.0263	0.4415		TLL1	2.25	0.0014	0.0398
EDNRA	2.9	0.0002	0.0515		TMEM150C	2.25	0.0004	0.0195
LMBRD1	2.9	0.0186	0.395		TCEAL8	2.25	0.0043	0.0735
CFH	2.91	0.0298	0.4621		MKL2; TVP23CP2	2.25	0.0007	0.0268
SCAP	2.91	0.0369	0.4951		NFKBIZ	2.25	0.008	0.1006
LONRF2	2.91	0.0002	0.0515		CERS4	2.25	0.007	0.0939
NCALD	2.91	0.0016	0.1461		ZNF652	2.25	0.0244	0.1815
SCG2	2.92	0.0064	0.2569		PI15	2.25	0.0237	0.1789
H1F0	2.93	4.48e-05	0.0344		TOB1	2.25	0.0479	0.2527
LPAR1	2.93	0.0161	0.3759		COL4A5	2.25	0.0203	0.1664
CDK8	2.94	0.0009	0.1116		CSMD3	2.26	0.0362	0.2196
IFITM3	2.95	0.0038	0.2141		KCNMB4	2.26	0.0008	0.0297
PLEKHS1	2.97	0.0004	0.0719		ZNF558	2.26	0.0012	0.0368
ACTA2	2.98	0.0015	0.1403		GPX3	2.26	0.0257	0.1864
DHRSX	2.99	0.045	0.523		TLE4	2.26	0.0016	0.0435
CALCOCO1	3.01	0.0031	0.1944		PLEKHH1	2.26	0.0004	0.0207
TPBG	3.01	0.0183	0.3943		RAB9B	2.26	0.014	0.1369
TSPAN31	3.03	9.21e-05	0.039		LCA5	2.26	0.0007	0.0269
SLC4A4	3.04	0.0041	0.2171		WLS	2.26	0.0043	0.0741
BIVM	3.05	0.003	0.1898		OCRL	2.26	0.0387	0.2268
SRRM2	3.05	0.0091	0.2958		RPS27A	2.26	0.0454	0.2457
NEK9	3.07	0.0055	0.245		KCNIP3	2.26	0.0024	0.0524
SEPT4	3.08	0.0003	0.0621		ALDH6A1	2.26	0.0152	0.1424
IL13RA1	3.08	0.0273	0.4473		EFNB3	2.26	0.0321	0.207
YPEL3	3.1	0.0001	0.0509		MCOLN3	2.26	0.0026	0.0539
SLC25A27	3.1	0.001	0.1158		INPP4B	2.26	0.0011	0.0339
CYSLTR2	3.12	0.001	0.1175		DEPDC1	2.26	0.0283	0.1966
PDE8B	3.13	0.0021	0.1629		KMT2E	2.26	0.0096	0.1121
PRLR	3.14	0.0003	0.0684		PDK4	2.26	0.0059	0.0865
RASGEF1B	3.15	0.0012	0.1241		TSC22D3	2.26	0.0006	0.0256
PROM1	3.15	0.0005	0.082		MFSD5	2.27	0.0196	0.1633
FAP	3.24	7.11e-05	0.0349		POGZ	2.27	0.0049	0.0786
ROS1	3.24	0.0042	0.2182		PRDX2	2.27	0.0027	0.0562
SLPI	3.26	0.0015	0.1389		ADCY2	2.27	0.0023	0.0513
ZNF423	3.26	0.0021	0.1629		NHSL2	2.27	0.006	0.0873
ZNF660	3.27	0.0039	0.2147		CTAGE8	2.27	0.0005	0.023
TBC1D3B; TBC1D3H; TBC1D3I; TBC1D3F; TBC1D3G	3.31	0.0324	0.4723		CASC4	2.28	0.0398	0.2302
LGR4	3.32	0.0011	0.1194		RNFT1	2.28	0.0003	0.017
MACROD2; RPS3P1	3.34	0.006	0.253		POGZ	2.28	0.0152	0.1423
STC1	3.35	0.0019	0.1582		THBS4	2.28	0.0008	0.028
TRPS1	3.37	0.0209	0.4118		CYP51A1	2.28	0.0005	0.0225
IFITM2	3.4	0.002	0.1593		POGZ	2.29	0.0082	0.1026
CTSF	3.41	0.0002	0.0538		SLC29A4	2.29	0.0032	0.0626
PRKG1	3.42	2.7e-05	0.0241		SLC22A17	2.29	0.0002	0.0149
RSRP1	3.43	0.0233	0.4242		FZD4	2.29	0.0135	0.1343
C1R	3.43	7.13e-05	0.0349		SEMA5A	2.29	0.0009	0.0305
TSC22D1	3.44	0.0257	0.4378		MMP19	2.29	0.0018	0.0459
PLCB4	3.45	0.0009	0.1116		TECR; MIR639	2.29	0.0375	0.2231
MCTP2	3.46	0.0002	0.0539		DSC2	2.29	0.0082	0.1024
JUNB	3.49	0.0004	0.0701		KIAA1551	2.3	0.0003	0.0162
MMP7	3.49	0.0007	0.105		EAPP	2.3	0.0115	0.1229
PRRX1	3.55	0.0004	0.079		RAPGEF5	2.3	0.0028	0.0564
HAP1	3.57	0.029	0.4575		SFTA3	2.3	0.0006	0.0246
SAT1	3.58	0.0096	0.3017		ATAD2B	2.3	0.0084	0.1037
SOBP	3.59	0.004	0.2155		RNF19A	2.3	0.0023	0.0513
TMEM45A	3.59	0.001	0.1158		RLN1	2.3	0.0197	0.1636
HLA-DMA	3.64	6.36e-05	0.0349		PCMTD1	2.31	0.0051	0.0799
LSAMP	3.65	0.0003	0.0657		PAX9	2.31	0.0039	0.0696
PDE5A	3.74	0.0348	0.4872		SLC2A14	2.31	0.0465	0.2493
SERPINA3	3.78	5.51e-05	0.0349		SHROOM3	2.31	0.0016	0.0421
LIN7A	3.98	0.0045	0.2245		MEIS1	2.31	0.0043	0.0741
RNF150	4.01	0.0002	0.0539		SREBF2	2.31	0.0008	0.0298
OLFM2	4.08	3.14e-06	0.0072		HTRA1	2.31	0.0037	0.0674
CFI	4.12	0.0017	0.1502		CSF1	2.32	0.0016	0.0429
PDE4B	4.15	0.0002	0.0542		PLD1	2.32	0.0143	0.1378
AGMO	4.19	0.0002	0.0565		HADH	2.32	0.0007	0.0267
MAP3K12	4.2	0.0001	0.0464		CTDSPL	2.32	0.004	0.0702
TRO	4.36	0.0007	0.1052		GBAS	2.32	0.0015	0.0406
IL1R1	4.37	4.39e-05	0.0344		HTR1F	2.32	0.0002	0.0121
FILIP1L	4.48	0.0013	0.1309		PLEKHA5	2.32	0.0083	0.1032
C1RL	4.5	0.0003	0.0647		LOXL3	2.32	0.0001	0.0118
EYA4	4.51	8.36e-06	0.0128		PEX11B	2.32	9.16e-05	0.009
PARK2	4.59	0.0026	0.1742		GOLGA6L10	2.32	0.0009	0.03
TMOD1	4.62	0.0024	0.1682		DDX17	2.32	0.0205	0.1671
GAS7	4.65	0.0012	0.1255		HAPLN1	2.32	0.0054	0.0828
MEF2C	4.66	0.0004	0.0734		ANKRD36C	2.32	0.0094	0.1113
HAS2	4.74	0.0105	0.3175		CTAGE8; CTAGE4	2.33	0.0002	0.0131
ANO4	4.97	0.0002	0.0515		FAR2P1	2.33	0.0019	0.0465
C1S	5.05	0.0006	0.0953		DNM1	2.33	0.0004	0.0211
NPR3	5.09	7.16e-06	0.0118		ZBTB4	2.33	0.0328	0.2088
TCF7L1	5.34	0.0003	0.0666		PLS1	2.33	0.011	0.1208
TCP11L2	5.34	0.0014	0.1346		HS2ST1	2.33	0.0004	0.0197
NR4A3	5.45	0.0168	0.3845		NCKAP5	2.34	0.0162	0.1475
GAS2	5.71	1.71e-06	0.0052		LNPEP	2.34	0.0013	0.0378
CCKAR	5.98	0.012	0.3363		FLYWCH2	2.34	0.0447	0.2442
TNFRSF19	6.04	0.0011	0.119		DFNB31	2.34	0.0018	0.0452
TRIB2	6.2	0.0002	0.0515		ACP2	2.34	3.69e-05	0.0055
EFEMP2	6.26	2.02e-05	0.0191		ZKSCAN3	2.34	0.0047	0.0775
TP63	6.29	0.0049	0.2335		SYDE2	2.34	0.0065	0.0914
JAKMIP2-AS1	6.57	0.0002	0.0586		GLMP	2.35	0.0016	0.0427
BARX2	6.6	0.0005	0.082		ARNT	2.35	0.0001	0.0107
COL14A1	6.69	0.0002	0.0514		MTRNR2L9	2.35	0.0484	0.2544
TMEM176A	6.69	6.63e-05	0.0349		EPB41L5	2.35	0.0008	0.0287
SNCAIP	6.84	0.0001	0.0422		CCDC144A	2.35	0.0297	0.2008
PDE3A	7.72	2.46e-06	0.0066		PLBD1	2.35	0.0009	0.0315
PGM2L1	7.79	0.028	0.4515		GINM1	2.35	0.0082	0.1022
BOC	7.94	9.64e-05	0.039		LEKR1	2.35	0.0053	0.0815
MYOCD	8.04	0.0002	0.0538		SEMA3D	2.35	0.0087	0.1064
SESN3	8.08	1.16e-05	0.0156		METAP1	2.35	0.0215	0.1714
FAXDC2	8.08	1.83e-05	0.0191		SENP6	2.35	0.0412	0.2343
RASSF9	8.22	0.0012	0.1235		GRIN2A	2.36	0.0002	0.0119
CH25H	8.27	0.0025	0.1732		KIAA1211L	2.36	0.039	0.2276
IFITM1	8.4	3.18e-07	0.0029		SMARCA2	2.36	0.0222	0.1737
CFB	8.49	4.21e-06	0.0075		CLK2	2.36	0.0241	0.1799
MXRA5	8.8	2.05e-05	0.0191		HBP1	2.36	0.0271	0.192
SULF2	8.97	0.0002	0.0567		CLEC11A	2.36	0.0453	0.2454
PCSK1	9.6	0.0001	0.0508		HMG20A	2.36	7.52e-05	0.0078
TSHZ2	9.84	4.92e-05	0.0349		PLPP1; RNF138P1	2.37	0.0089	0.1076
BGN	10.2	9.54e-07	0.0041		LONRF2	2.37	0.0002	0.0119
SESN3	10.43	0.0002	0.0538		FAM208A	2.37	0.0007	0.0266
SULF1	10.89	7.98e-05	0.0349		PRKAR2B	2.37	0.0001	0.0103
MGP	13.03	0.0008	0.1059		KLHDC1	2.37	0.0036	0.0663
VCAM1	13.34	0.0014	0.1325		DLGAP1	2.37	0.0006	0.0248
CHRNA9	13.93	0.0001	0.0417		TIPIN; RPL9P25	2.37	0.0367	0.2209
POSTN	14.05	0.0002	0.0571		SGCE	2.37	0.001	0.032
SEMA3E	17.91	3.95e-06	0.0075		TM2D2	2.37	0.0016	0.0436
CLDN16	18.55	0.0004	0.0734		POGZ	2.38	0.0092	0.1096
IGFBP5	19.73	0.0026	0.1736		DSP	2.38	0.0003	0.0171
COL3A1; MIR3606	20.68	0.0002	0.0586		MID2	2.38	0.0015	0.0415
SLC17A6	22.02	6.41e-07	0.0034		FGF12	2.38	0.0003	0.0177
					CD58	2.38	0.0079	0.1
					MED12L	2.38	0.0467	0.2497
					PAQR8	2.38	0.0052	0.0812
					TBC1D3E	2.39	0.0245	0.1819
					HLTF	2.39	0.0384	0.2258
					TSPAN15	2.39	0.001	0.0323
					TAOK3	2.39	0.0111	0.1213
					DMXL2	2.4	0.0019	0.0464
					HHIPL2	2.4	0.0288	0.1983
					SLC11A2	2.4	0.0108	0.1202
					ASS1	2.4	0.0009	0.0309
					PCYOX1	2.4	0.0001	0.0118
					SERTAD4	2.4	0.0094	0.1113
					GNG7	2.4	0.0004	0.0209
					MOB3A	2.4	0.0146	0.1394
					KLHL24	2.41	0.0005	0.0231
					RPS6KA1	2.41	0.0006	0.0246
					BCO2; RPS12P21	2.41	0.0021	0.0494
					IFNAR2	2.41	0.0002	0.0134
					TPBG	2.41	0.0058	0.086
					NR6A1	2.42	0.0223	0.1745
					HOMER2	2.42	0.0012	0.0367
					HELB	2.42	0.0091	0.1086
					NOTCH2NL	2.42	0.013	0.1312
					RFX5	2.42	0.0053	0.0816
					CTSO	2.42	0.0005	0.0237
					SLC25A21	2.42	0.0006	0.026
					DOCK8	2.42	0.005	0.0798
					DEPTOR	2.43	0.0245	0.1818
					ZNF660	2.43	0.0017	0.0438
					RNF213	2.43	0.0024	0.0516
					CERCAM	2.43	0.0012	0.0366
					RHOU	2.43	0.0007	0.0268
					TDO2	2.43	0.0019	0.0463
					TSPAN3	2.43	0.0027	0.0556
					SPPL3	2.43	0.0068	0.0928
					GRAMD1C	2.43	0.0019	0.0468
					SEPT6	2.43	0.0008	0.0292
					SKIL	2.43	0.0034	0.0643
					COL5A1	2.44	0.008	0.1008
					LAMA5; MIR4758	2.44	0.0044	0.0743
					GLS	2.44	0.0082	0.1027
					BEGAIN	2.44	0.001	0.032
					DCLK1	2.44	6.5e-05	0.0073
					DNAJC22	2.44	0.0002	0.0129
					GOLGA6L3	2.44	0.0033	0.0636
					CACNG7	2.45	0.0004	0.0193
					ID1	2.45	0.0061	0.0886
					CD99L2	2.45	0.0007	0.0263
					KLHL12	2.45	0.0311	0.2048
					LINC00473	2.45	0.0115	0.123
					ZBTB25	2.46	0.0001	0.0118
					GJC2	2.46	0.0188	0.1594
					LEF1	2.46	0.0003	0.0163
					ARL15	2.46	0.0024	0.0527
					AGTPBP1	2.46	0.0437	0.2416
					NUP133	2.47	0.0236	0.1784
					SULT4A1	2.47	0.009	0.108
					RIN2	2.47	0.0002	0.0145
					IFT74	2.47	0.0004	0.0205
					PALMD	2.47	0.0054	0.0828
					HLA-DPB1	2.47	0.0321	0.207
					EFHC2	2.47	0.0012	0.0356
					MLXIPL	2.48	0.0036	0.0661
					RAI1	2.48	0.0111	0.1213
					IPP	2.48	0.0014	0.0399
					CASP10	2.48	0.0097	0.1123
					CDKL5	2.49	9.26e-05	0.0091
					GSE1	2.49	0.0095	0.1119
					SAT2	2.49	0.0114	0.1229
					ZNF415	2.49	0.0032	0.0625
					NR1D2	2.49	0.0052	0.0813
					PSIP1	2.5	0.0067	0.0922
					TMEM223	2.5	0.0071	0.0951
					TINF2	2.5	0.0024	0.0527
					ZNF607	2.5	0.0007	0.0278
					PTPRZ1	2.5	0.0029	0.0579
					PRKG1	2.5	0.0002	0.0146
					SECISBP2	2.5	0.0008	0.0281
					MED30	2.5	0.0074	0.0965
					GARNL3	2.5	0.0063	0.0896
					MYO1D	2.5	0.0001	0.0118
					FNBP1L	2.5	0.01	0.1148
					KIAA1033	2.51	0.0238	0.1791
					JAK2	2.51	0.0002	0.0138
					ROBO1	2.52	0.0001	0.01
					SPINK13	2.52	0.0191	0.1609
					DPY19L4	2.52	0.0014	0.039
					ITPR2	2.53	0.0003	0.016
					DENND2C	2.53	0.0003	0.0157
					MRGPRD	2.53	0.0021	0.0492
					RCAN3	2.53	0.0029	0.0581
					TTC12	2.55	0.0012	0.0368
					PDE8B	2.55	0.0122	0.1268
					MITD1	2.55	0.0014	0.0396
					UCP2	2.55	0.0004	0.0205
					ZFP14	2.55	0.0254	0.1853
					TBC1D1	2.55	0.0005	0.0229
					SERTAD4	2.55	0.0075	0.0974
					LMBR1	2.55	0.0049	0.0788
					TXNDC16	2.55	0.0004	0.021
					DLG4	2.56	0.0019	0.0463
					SEMA3C	2.56	0.0004	0.0191
					MKRN1	2.56	0.0048	0.0783
					AGER	2.56	0.0008	0.0284
					GPCPD1	2.56	0.024	0.1799
					CD200	2.57	0.0039	0.0699
					CCL5	2.57	0.037	0.2216
					ANGPT1	2.57	0.0069	0.0934
					LDLRAD4	2.58	0.0046	0.0771
					LHPP	2.58	8.03e-05	0.0082
					ZNF846	2.58	0.0234	0.1776
					PPP4R4	2.58	0.0345	0.2135
					NFIB	2.59	8.78e-05	0.0088
					TBX5	2.59	0.0008	0.0295
					IFT81	2.59	0.0004	0.0193
					PYCARD	2.59	0.0021	0.0483
					PPM1H	2.59	0.0038	0.0684
					NRG4	2.59	0.0036	0.0664
					ZDHHC23	2.59	0.0012	0.0367
					PIAS3	2.59	0.0011	0.0354
					CYP39A1	2.6	0.0079	0.1
					CSRNP3	2.61	0.0064	0.0905
					EPCAM	2.61	0.0017	0.0449
					LRRC37B	2.62	0.048	0.253
					OSMR	2.62	0.0013	0.0378
					ARID5B	2.62	0.0386	0.2262
					PDE1C	2.62	9.11e-05	0.009
					MAML2	2.63	0.0022	0.0504
					BEND4	2.63	0.0002	0.0136
					FRMD4B	2.63	0.0007	0.0268
					TTC21B	2.63	0.0071	0.0946
					HLTF	2.63	0.0004	0.0198
					OAS1	2.64	0.0066	0.0915
					TMTC1	2.64	9.94e-05	0.0094
					C1QL1	2.64	0.0002	0.0122
					NIPSNAP1	2.65	0.0005	0.0235
					MAP3K12	2.65	0.0003	0.0177
					ZBTB10	2.65	0.0008	0.029
					PTCD3	2.65	0.0424	0.2377
					DHRS13	2.65	0.0027	0.0557
					ST7-AS1	2.66	0.0098	0.1133
					PRDM6	2.66	1.9e-05	0.0037
					AFF2	2.66	5.4e-05	0.0067
					SGCD	2.66	0.0148	0.14
					BUD31	2.66	0.0159	0.146
					DMXL1	2.66	0.0399	0.2304
					KCNA1	2.66	0.0014	0.0401
					ADD3	2.66	0.0371	0.222
					NBR1	2.67	0.0106	0.1188
					SEMA6B	2.67	0.0002	0.0134
					HP1BP3	2.67	0.0009	0.03
					B4GALT6	2.67	0.0003	0.0154
					NCKAP5L	2.68	0.0146	0.1394
					HOOK1	2.68	0.0022	0.0496
					SOBP	2.68	0.0061	0.0884
					AASS	2.68	0.0003	0.0176
					TGFBI	2.68	0.0058	0.086
					SATB1	2.68	0.0012	0.0369
					PNRC1	2.68	0.0011	0.0354
					UNC5B	2.69	5.56e-05	0.0068
					APOBEC3G	2.69	0.0223	0.1743
					AXIN2	2.69	0.0016	0.0425
					GRAMD3	2.7	0.0005	0.0223
					SERPINB9	2.7	0.0031	0.0615
					ZCCHC24	2.7	0.0002	0.0139
					GABRA5	2.7	0.0119	0.1249
					TMEM176B	2.7	0.0008	0.0294
					TMEM132D	2.7	0.0114	0.1228
					RAVER2	2.7	0.0074	0.0963
					MYO6	2.7	0.0002	0.0141
					EML4	2.71	0.0001	0.0099
					AGMO	2.71	0.0006	0.0241
					NAPEPLD	2.71	0.0032	0.0619
					PPIC	2.71	0.0017	0.0438
					FSTL1; MIR198	2.71	0.0004	0.0198
					HMG20B	2.71	0.0005	0.0211
					ANKRD20A1	2.72	0.0073	0.0961
					GYG2	2.73	0.0001	0.0118
					MYO5B	2.73	0.0007	0.0264
					TSPAN18	2.73	7.83e-05	0.0081
					TBC1D3B; TBC1D3H; TBC1D3I; TBC1D3F; TBC1D3G	2.73	0.0253	0.1853
					DLGAP1	2.74	0.0112	0.1216
					KIAA1107	2.74	0.001	0.032
					THRA	2.74	0.0005	0.0225
					HMCN1	2.75	0.0136	0.1346
					POTEF	2.75	0.0002	0.0131
					SPG11	2.76	0.0003	0.0166
					IL10RB	2.76	1.55e-05	0.0036
					KIAA0040	2.76	0.0003	0.016
					ZNF83	2.76	0.0018	0.046
					EFCAB14	2.77	0.0002	0.0126
					STAU2	2.77	1.67e-05	0.0036
					COMMD10	2.77	0.0014	0.0401
					DSE	2.78	0.0002	0.014
					RASL11A	2.78	7.4e-05	0.0077
					FOXK1	2.78	0.0313	0.2055
					REPS2	2.78	0.0038	0.0689
					HLA-F	2.79	0.0004	0.0209
					DPP6	2.79	0.0093	0.1104
					SMAD9	2.79	0.0006	0.0254
					FBLN1	2.79	0.0004	0.0184
					SCD5	2.8	0.0003	0.0154
					GSTM2	2.8	0.0034	0.0642
					MVP; PAGR1	2.8	0.0014	0.0401
					SLC2A6	2.8	0.0425	0.2379
					DCAF6	2.81	0.013	0.1312
					SLC35A5	2.81	0.0034	0.0643
					CTSZ	2.82	0.0001	0.0101
					ESRP1	2.82	0.0011	0.0355
					BST2	2.82	0.0024	0.0519
					ZFAND6	2.82	0.002	0.0476
					BTG2	2.82	0.0046	0.0771
					NT5DC1	2.82	0.0025	0.0537
					TUBGCP3	2.82	0.0114	0.1228
					VWA5A	2.83	0.0002	0.0138
					HLA-B	2.83	0.0096	0.1123
					SOX5	2.83	0.0012	0.0367
					TIMELESS	2.83	0.0242	0.1805
					AHSA2	2.83	5.58e-05	0.0068
					RARRES3	2.84	0.0159	0.146
					KRAS	2.84	0.0002	0.0142
					UBA7; MIR5193	2.84	0.0034	0.0643
					FRK	2.84	1.22e-05	0.0033
					DPYD	2.85	3.91e-05	0.0055
					MPDZ	2.86	0.0005	0.0235
					SLC16A4	2.86	0.0022	0.0501
					PLEKHS1	2.86	0.0001	0.0118
					PRKD1	2.86	8.56e-05	0.0086
					NIPAL3	2.86	0.0006	0.0245
					AGGF1	2.86	0.0123	0.1273
					ERV3-1; ZNF117	2.87	0.0009	0.0299
					KIF27	2.87	0.0016	0.0426
					RAB7B	2.88	0.0025	0.0527
					PRICKLE1	2.88	0.0002	0.0126
					TMEM173	2.88	0.0001	0.0118
					CNTRL	2.88	0.0071	0.0945
					IL18R1	2.88	0.0001	0.0103
					PDLIM3	2.89	0.0006	0.0247
					TAB2	2.89	0.0023	0.0516
					ACTA2	2.89	0.0007	0.0266
					ID3	2.9	0.0015	0.0421
					CCNL1	2.9	0.0116	0.1232
					VASH1	2.9	3.83e-05	0.0055
					MACROD2; RPS3P1	2.9	0.0071	0.0951
					KIAA0100	2.91	0.0065	0.0914
					SNAPIN	2.91	0.0002	0.0126
					KDM5B	2.91	0.0163	0.1478
					QPCT	2.91	0.002	0.0481
					DDX26B	2.92	1.6e-05	0.0036
					NEK9	2.92	0.0032	0.0625
					TMEM45A	2.92	0.0139	0.1361
					DHX40	2.93	0.0056	0.0838
					INADL	2.94	0.0002	0.0126
					STXBP5L	2.94	0.0004	0.0184
					SYT17	2.94	0.001	0.0328
					TNFAIP8	2.94	0.0004	0.0209
					GABBR1	2.94	0.0001	0.0102
					ZMYM3	2.95	4.21e-05	0.0057
					MR1	2.95	0.0007	0.0275
					CCNG2	2.95	3.76e-05	0.0055
					CTSF	2.95	0.0009	0.03
					NNMT	2.96	0.0003	0.017
					MAMDC2	2.96	0.0062	0.0891
					RABGGTB	2.96	0.0352	0.2158
					TET1	2.96	0.0006	0.0239
					ENPP5	2.96	2.8e-05	0.0048
					KIF18A	2.96	0.0011	0.0352
					SLC7A8	2.96	0.0004	0.0198
					ATP8A1	2.97	0.0005	0.023
					ZNF322	2.97	0.0144	0.1385
					FAP	2.97	0.0002	0.0138
					PRRX1	2.98	0.0006	0.024
					EML3	2.99	0.02	0.1648
					SF1	2.99	0.0275	0.1933
					NIPSNAP3A; NIPSNAP3B	2.99	0.0023	0.0504
					PTK7	3	0.001	0.0327
					RORA	3	0.0039	0.0698
					B4GALT5	3	0.0039	0.0698
					TMOD1	3.01	0.0188	0.1594
					IER2	3.02	0.0022	0.0504
					NMU	3.03	0.0014	0.0401
					MATN2	3.03	0.0059	0.0865
					BLMH	3.04	0.0009	0.0299
					H1F0	3.04	5.16e-05	0.0065
					TIMP1	3.04	0.0012	0.0364
					FAM185A	3.05	0.0059	0.0867
					CRAT	3.05	2.78e-05	0.0048
					GNB5	3.06	0.0009	0.0301
					CACNA2D3	3.06	0.0001	0.0095
					C11orf71	3.06	0.0012	0.0356
					C14orf39	3.06	0.0095	0.1117
					TXNIP	3.06	0.0096	0.1121
					ZFP36	3.07	0.0016	0.0431
					PLCB4	3.07	0.0004	0.0186
					FLRT3	3.07	0.0055	0.083
					ADGRA3	3.08	0.0022	0.0496
					LAMB1	3.08	0.0005	0.0225
					HMGN5	3.08	0.0005	0.0223
					HLA-DMA	3.08	0.0005	0.0217
					INPPL1	3.09	0.0002	0.0131
					CRABP1	3.09	0.013	0.1312
					LMBRD1	3.09	0.002	0.0475
					ZNF45	3.1	0.0017	0.0443
					ADGRL1	3.1	0.0131	0.1317
					PROS1	3.11	0.0004	0.021
					PCP4	3.12	0.0115	0.1229
					PKIB	3.12	6.74e-05	0.0073
					MSRB2	3.13	0.0131	0.1315
					SETD5	3.13	0.0007	0.0266
					ARHGEF35	3.13	0.0003	0.0161
					DENND1B	3.14	0.0004	0.0202
					FYTTD1	3.14	0.0002	0.0121
					OLFML3	3.14	0.0025	0.0533
					PRCP	3.15	0.0004	0.0201
					SLC4A4	3.15	0.0006	0.0241
					TENM3	3.15	5.62e-05	0.0068
					ERG	3.16	3.73e-05	0.0055
					CPS1	3.16	0.0004	0.0195
					MBIP	3.16	2.05e-05	0.0038
					ACSS3	3.16	0.0023	0.0514
					TRIM38	3.17	0.0403	0.232
					HOMEZ	3.17	0.0007	0.0266
					MPZL2	3.17	5.79e-05	0.0069
					TCEA3	3.18	0.0033	0.0633
					NSD1	3.19	0.0113	0.1226
					CCDC39	3.2	0.0003	0.0156
					CREBZF	3.21	3.85e-05	0.0055
					GPC6	3.21	0.0005	0.0238
					IFITM3	3.23	0.0007	0.0266
					GAS1	3.23	0.0008	0.0291
					GLT8D2	3.24	0.0022	0.0504
					TRIM2	3.25	0.0002	0.0134
					TPD52L1	3.25	7.12e-05	0.0076
					CCDC34	3.26	7.54e-06	0.0025
					EXTL2	3.27	3.58e-05	0.0055
					TSPAN31	3.27	6.36e-05	0.0072
					SMARCA1	3.27	1.36e-05	0.0035
					C10orf11	3.27	0.0004	0.0195
					IDH1	3.28	0.0008	0.028
					APOBEC3C	3.29	0.0004	0.0198
					CHRM3	3.3	0.0001	0.0101
					PALLD	3.3	0.0008	0.0287
					GJB2	3.31	0.0009	0.0301
					CXCL14	3.32	0.0011	0.0353
					SNAP23	3.33	0.0054	0.0826
					EGR1	3.33	0.0022	0.0499
					TNIK	3.34	0.007	0.0939
					FEZF1	3.34	1.57e-05	0.0036
					SRRM2	3.35	0.0306	0.2035
					DMBX1	3.36	0.0011	0.0339
					HOXD13	3.36	0.0006	0.026
					RNASEL	3.36	0.0022	0.0496
					DCP1B	3.37	0.0025	0.0532
					EFHD1	3.37	0.0166	0.1494
					PDK3	3.38	5.06e-05	0.0065
					GUCY1A3	3.39	1e-05	0.0029
					LRP1	3.39	0.0005	0.0223
					TNF	3.4	0.0036	0.0663
					AKAP5	3.4	0.0002	0.0123
					SSBP2	3.41	8.33e-06	0.0026
					TRMT44	3.41	0.0433	0.2402
					PARP9	3.42	1.48e-05	0.0036
					PRLR	3.43	5.39e-05	0.0067
					MRC2	3.45	0.0002	0.0129
					CFH	3.45	0.0013	0.0376
					PRELID2	3.45	3.98e-05	0.0055
					MFAP2	3.45	0.0021	0.0495
					SPATA7	3.46	1.47e-05	0.0036
					PAN2; CNPY2	3.47	1.71e-05	0.0036
					DNAJC4	3.48	0.0001	0.0094
					PHLDB1; MIR6716	3.48	0.0012	0.0367
					SLPI	3.49	0.0003	0.017
					RGL2	3.49	8.68e-06	0.0027
					DRAM2	3.49	0.0004	0.0196
					GOLGA8G	3.5	0.022	0.173
					CADM3	3.5	3.18e-05	0.0051
					AP1G2	3.5	0.0027	0.0554
					COL1A2	3.51	0.0001	0.0103
					GPR155	3.51	0.0005	0.0229
					PKP2	3.51	0.0003	0.0155
					ADCK4	3.52	0.0004	0.0209
					KLHL13	3.52	0.0009	0.0314
					LRIG3	3.53	0.0005	0.0237
					STK38L	3.53	6.76e-05	0.0073
					RBL2	3.53	0.0008	0.0281
					OGFRL1	3.53	0.0006	0.026
					SEMA6A	3.54	0.0004	0.0205
					NCALD	3.55	0.0009	0.03
					IL1RAP	3.55	0.0001	0.0118
					HLA-DRA	3.56	2.25e-05	0.0041
					PALM	3.56	0.0056	0.0839
					BRWD3	3.57	0.0003	0.0157
					TPPP3	3.57	5.42e-05	0.0067
					SH3GLB2	3.59	0.0013	0.0376
					SCN1B	3.59	3.52e-05	0.0054
					NKX2-1	3.61	0.0002	0.0145
					CDH6	3.63	0.0011	0.0345
					GUCY1B3	3.64	0.0017	0.0438
					RSRP1	3.64	0.0052	0.0813
					LPCAT4	3.64	0.0022	0.0496
					CXCL16	3.65	3.66e-05	0.0055
					PLXND1	3.67	0.0002	0.0134
					YPEL3	3.68	3.44e-05	0.0053
					MEF2C	3.69	0.0033	0.0629
					CYP4X1	3.7	4.76e-05	0.0062
					DTX3L	3.7	8.01e-05	0.0082
					CCL7	3.71	0.0195	0.163
					TBL1XR1	3.72	0.0019	0.0464
					SHISA3	3.72	0.0009	0.0309
					CNTNAP4	3.74	0.0007	0.0268
					SMAD6	3.76	0.0018	0.0455
					CKMT1A	3.76	0.0055	0.0835
					PLK2	3.77	4.72e-05	0.0062
					NFIA	3.78	1.15e-05	0.0032
					RGS2	3.8	0.0068	0.0928
					MERTK	3.81	0.0002	0.0133
					IRF9	3.82	3.46e-05	0.0053
					POTEE	3.82	0.0012	0.0367
					ARHGAP8	3.82	3.42e-06	0.0017
					PPAP2B	3.83	0.0015	0.0421
					ADGRG2	3.84	0.001	0.0327
					TSPAN7	3.84	1.96e-05	0.0037
					NCOA7	3.86	0.0307	0.2035
					ZNF660	3.87	0.0027	0.0561
					MGAT4A	3.88	0.001	0.0322
					WDR25	3.89	0.0013	0.0385
					TRO	3.89	0.0064	0.0902
					IFIT1	3.9	0.0048	0.0783
					LRRC4B	3.9	2.91e-05	0.0049
					ARHGAP5	3.91	0.0365	0.2208
					CDON	3.92	4.35e-05	0.0058
					SERTAD4	3.94	0.0034	0.0641
					BAMBI	3.98	0.0001	0.0106
					SRGN	4	0.0054	0.0828
					NASP	4	0.0048	0.0783
					FNDC3A	4.01	0.0029	0.0586
					PHF21A	4.01	0.0215	0.1714
					PARK2	4.02	0.0007	0.0263
					ARG2	4.02	0.0001	0.0095
					LIPG	4.03	0.0001	0.0094
					PBX1	4.04	1.4e-05	0.0036
					ICA1	4.05	1.7e-05	0.0036
					CDR1	4.05	3.01e-06	0.0016
					GBP4	4.06	0.0008	0.029
					GOLGA8K; ULK4P1	4.07	3.19e-05	0.0051
					IL17RD	4.1	0.004	0.0701
					GAS2L3	4.13	6.73e-05	0.0073
					GSN	4.13	0.0006	0.0241
					HAS2	4.15	0.0009	0.0309
					PDGFC	4.15	1.83e-05	0.0036
					AP1S1	4.15	0.0158	0.1453
					PTGER2	4.16	7.75e-05	0.008
					SUCLG2	4.16	0.0006	0.0253
					SLC2A12	4.17	9.2e-06	0.0028
					KIAA0825	4.17	0.0002	0.0121
					PIK3R1	4.18	9.69e-05	0.0092
					TNC	4.19	1.64e-05	0.0036
					LPAR1	4.19	0.002	0.0476
					SERPINB1	4.23	4.98e-05	0.0064
					KIF20A	4.23	5.01e-05	0.0064
					LTBP4	4.25	0.0003	0.0159
					RPSAP58; RPSA	4.25	0.0357	0.2179
					SERPINA3	4.27	6.53e-05	0.0073
					PCOLCE	4.3	0.0003	0.0154
					IGSF3	4.3	0.0002	0.0126
					STAT3	4.31	6.06e-06	0.0023
					FBXL21	4.31	0.0001	0.01
					TCF7L1	4.32	8.5e-05	0.0086
					IFITM2	4.33	3.72e-05	0.0055
					EDNRA	4.36	5.21e-06	0.0021
					NID2	4.36	0.0005	0.0232
					LITAF	4.38	7.54e-06	0.0025
					ID4	4.4	0.0005	0.0217
					SREBF1	4.4	0.0014	0.0392
					ROS1	4.51	0.001	0.0337
					TNFRSF19	4.52	0.0011	0.0346
					ATP9A	4.54	0.0009	0.03
					MEIS3	4.55	0.0002	0.0139
					ASIC1	4.56	0.0012	0.0361
					ID2	4.6	0.0002	0.014
					SGPP2	4.6	4.19e-05	0.0057
					ST8SIA6	4.61	1.94e-05	0.0037
					PARP14	4.63	9.49e-05	0.0091
					CLSTN3	4.64	3.19e-06	0.0016
					FAM69A	4.69	0.0003	0.0154
					SPAG1	4.73	1.61e-05	0.0036
					SNCAIP	4.74	0.0003	0.0156
					ROR1	4.75	1.54e-05	0.0036
					LPAR1	4.8	0.002	0.0476
					F11R	4.82	1.58e-06	0.0012
					MMP7	4.85	9.45e-05	0.0091
					VSNL1	4.86	0.0038	0.0688
					GOLGA8N	4.86	0.0002	0.0139
					TMEM117	4.9	4.48e-06	0.0019
					TYRP1	4.91	0.0012	0.0356
					ZFP36L1	4.91	4.09e-07	0.0007
					MYO3A	4.94	5.07e-07	0.0008
					SPRY1	4.99	0.003	0.0598
					IFIT2	5.01	5.99e-05	0.007
					ISYNA1	5.03	1.11e-06	0.0011
					GBP2	5.07	4.07e-05	0.0056
					ANO4	5.12	0.0008	0.0296
					EGR2	5.18	0.0021	0.0482
					LPCAT3	5.2	0.0001	0.0118
					APOBEC3F	5.22	4.05e-05	0.0056
					CA3	5.22	9.3e-06	0.0028
					AOAH	5.23	8.96e-05	0.0089
					COL5A2	5.25	2.52e-06	0.0015
					ZNF423	5.28	6.12e-06	0.0023
					C1R	5.29	1.16e-05	0.0032
					SLIT3	5.31	4.3e-07	0.0007
					LRP10	5.35	1.06e-05	0.0031
					PER3	5.4	0.0002	0.0127
					CPE	5.42	1.31e-05	0.0034
					DUSP2	5.45	1.53e-06	0.0012
					NPR3	5.5	7.15e-06	0.0025
					SAT1	5.56	0.0008	0.0297
					SLC25A27	5.63	2.49e-05	0.0045
					IL1R1	5.66	1.81e-05	0.0036
					MTA3	5.77	1.01e-06	0.0011
					SSPN	5.87	2.21e-05	0.0041
					FLOT1	5.89	0.0002	0.0126
					EFEMP1	5.93	7.04e-05	0.0076
					NR4A1	5.98	0.0273	0.1925
					TCP11L2	5.99	0.0016	0.0428
					PLEKHG1	6.02	0.0002	0.0134
					CDR1; CDR1-AS	6.03	4.37e-06	0.0019
					ANGPTL2	6.17	1.49e-05	0.0036
					SOCS2	6.28	9.39e-05	0.0091
					TC2N	6.3	3.92e-05	0.0055
					LGR4	6.32	1.89e-06	0.0013
					LEMD1	6.47	6.83e-07	0.0008
					FAM46A	6.48	0.0017	0.045
					SEPT4	6.48	1.37e-06	0.0012
					FAS	6.49	3.32e-05	0.0053
					PDE7B	6.54	6.06e-05	0.007
					PLD1	6.6	6e-05	0.007
					MCTP2	6.88	1.63e-06	0.0012
					NR4A3	6.89	0.0053	0.082
					C1S	6.9	7.25e-05	0.0077
					SESN3	6.95	7.32e-06	0.0025
					PROM1	6.98	6.78e-05	0.0073
					TEAD2	7.01	1.88e-05	0.0037
					TRPS1	7.1	0.0001	0.0108
					EYA4	7.11	6.82e-07	0.0008
					GAS2	7.23	6.32e-07	0.0008
					DNASE2	7.24	5.94e-06	0.0023
					CPD	7.27	1.77e-05	0.0036
					GAS7	7.31	0.0002	0.0128
					IL13RA1	7.41	0.0002	0.013
					RNF150	7.51	1.24e-05	0.0033
					METTL7A	7.57	0.0003	0.0165
					LIN7A	7.64	0.001	0.0327
					FOS	7.76	0.0009	0.031
					CCKAR	7.97	0.0004	0.0184
					OLFM2	7.99	3.64e-08	0.0003
					TRIB2	8.29	7.96e-06	0.0026
					RASSF9	8.43	0.0003	0.0184
					PDE3A	8.55	1.17e-06	0.0011
					FOSB	8.58	0.0096	0.1122
					C1RL	9.23	7.12e-06	0.0025
					JUNB	9.49	1.44e-05	0.0036
					LSAMP	9.78	1.46e-06	0.0012
					MYOCD	9.82	9.32e-06	0.0028
					PTN	9.88	3.19e-06	0.0016
					FILIP1L	9.99	4.85e-06	0.002
					JAKMIP2-AS1	10.11	2.88e-05	0.0049
					TMEM176A	10.19	4.52e-06	0.0019
					EFEMP2	10.53	1.15e-06	0.0011
					BOC	10.95	3.5e-06	0.0017
					NR4A2	10.99	0.0412	0.2342
					COL14A1	11.07	4.45e-06	0.0019
					SESN3	11.18	2.65e-05	0.0047
					TP63	11.28	0.0003	0.0179
					BARX2	11.29	6.09e-05	0.007
					PDE4B	11.31	3.12e-06	0.0016
					SULF2	11.31	1.66e-05	0.0036
					CFI	11.7	4.68e-06	0.002
					PGM2L1	12.82	0.0002	0.0126
					IFITM1	12.82	4.66e-08	0.0003
					DPYSL3	12.93	2.6e-06	0.0015
					PDE5A	13.87	0.0002	0.0138
					SULF1	13.96	6.12e-05	0.007
					SLC17A6	14.27	1.92e-06	0.0013
					FAXDC2	14.39	1.28e-06	0.0012
					POSTN	14.79	0.0002	0.0126
					CFB	16.78	1.73e-07	0.0004
					EGR3	17.62	2.38e-06	0.0014
					PCSK1	18.44	5.93e-06	0.0023
					CHRNA9	24.08	2.95e-06	0.0016
					TSHZ2	29.47	4.54e-07	0.0007
					COL3A1; MIR3606	30.33	6.01e-05	0.007
					MXRA5	30.96	1.76e-07	0.0004
					SEMA3E	32.67	1.57e-07	0.0004
					BGN	40.9	5.79e-09	6.4e-05
					IGFBP5	44.97	3.01e-05	0.005
					CLDN16	48.73	1.74e-05	0.0036
					MGP	61.25	2.17e-06	0.0014
					TNFSF10	67.8	1.19e-05	0.0033
					CH25H	68.22	1.26e-05	0.0033
					VCAM1	172.97	2.2e-06	0.0014

## Sheet: Up both sh
Comunes	sh2				sh3
	Fold Change	P-val	FDR P-val		Fold Change	P-val	FDR P-val
PTHLH	-12.11	0.0356	0.4897		-37.78	0.0027	0.0552
ANKRD1	-10.11	0.0005	0.082		-22.56	2.05e-05	0.0038
IL1A	-9.32	0.0065	0.2569		-10.86	0.002	0.0476
CLDN1	-9.07	0.0057	0.248		-5.54	0.0091	0.1086
VEPH1	-7.83	7.19e-05	0.0349		-11.84	1.98e-06	0.0013
FOSL1	-7.73	0.0206	0.4109		-10.37	0.0114	0.1229
CPA4	-7.56	1.77e-07	0.0029		-14.87	5.97e-09	6.4e-05
PDCD1LG2	-7.23	3.35e-06	0.0072		-8.34	5.84e-07	0.0008
CCND1	-6.31	4.1e-07	0.0029		-7.7	1.34e-07	0.0004
MGLL	-6.25	0.0002	0.0542		-11.01	2.04e-06	0.0013
EDN1	-6.07	0.0002	0.0539		-8.73	1.47e-05	0.0036
TMEM156	-6.02	0.021	0.4123		-7.58	0.0013	0.0376
PLAC8	-5.61	0.0067	0.2585		-5.98	0.005	0.0796
ARL4C	-5.56	9.1e-06	0.013		-2.88	0.0004	0.0196
SERPINE1	-5.46	7.72e-05	0.0349		-6.12	2.79e-05	0.0048
PLAUR	-5.37	0.0002	0.0539		-7.57	3.47e-05	0.0053
HBEGF	-5.13	0.017	0.3846		-6.31	0.0046	0.0766
AK5	-4.97	0.0006	0.0949		-3.59	0.0001	0.0107
LPXN	-4.93	1.15e-06	0.0041		-7.39	1.08e-07	0.0004
SLC7A11	-4.93	0.0049	0.2335		-14.4	7.93e-06	0.0026
CDK15	-4.71	5.47e-05	0.0349		-7.59	1.34e-06	0.0012
STC2	-4.71	0.0041	0.216		-16.05	0.0002	0.0134
NRG1	-4.3	0.0041	0.217		-5.7	0.0001	0.0105
SLC16A6	-4.29	0.0092	0.2961		-5.33	0.0009	0.03
THBS1	-4.27	0.0013	0.1293		-12.87	3.98e-06	0.0019
DNAH11	-4.24	0.0009	0.1146		-8.31	2.56e-05	0.0046
CDH13	-4.2	0.001	0.1158		-3.19	0.0012	0.0362
PRKAG2	-4.16	0.0014	0.1346		-4.42	0.0025	0.0537
IL1RAPL1	-4.14	0.0088	0.2913		-4.3	0.0003	0.0179
NTF3	-3.86	0.0068	0.261		-5.37	0.0004	0.0201
TUBA4A	-3.79	1.92e-05	0.0191		-3.4	3.95e-05	0.0055
S100A16	-3.76	0.0048	0.2314		-4.29	0.0049	0.0784
DDIT4	-3.71	0.0004	0.0755		-5.11	1.49e-05	0.0036
MEST	-3.59	0.0004	0.0755		-3.91	0.0003	0.0181
AJUBA	-3.56	6.11e-05	0.0349		-3.96	8.45e-05	0.0086
PSAT1	-3.55	0.0032	0.1977		-8.88	0.0002	0.0131
FLNC	-3.5	0.0025	0.1722		-4.49	0.0001	0.0118
GPR1	-3.44	0.0009	0.1146		-4.02	0.0005	0.0216
KCNN3	-3.43	0.0465	0.5277		-6.03	0.0004	0.0186
CLN6	-3.42	0.0009	0.1146		-3.11	0.0251	0.1845
VEGFA	-3.42	0.0035	0.2071		-3.43	0.0007	0.0278
AMIGO2	-3.41	7.12e-05	0.0349		-4.44	6.34e-06	0.0023
CRISPLD2	-3.41	0.0002	0.0539		-2.53	0.0024	0.0516
MT1E	-3.38	0.0372	0.4951		-2.55	0.0471	0.2505
SLC7A5	-3.38	0.0146	0.363		-2.72	0.0072	0.0957
AMTN	-3.32	5.19e-05	0.0349		-2.99	0.0002	0.0119
EPHA2	-3.22	0.0016	0.1446		-4.14	0.0012	0.0368
ZBTB38	-3.2	0.0023	0.1655		-2.52	0.0014	0.0401
SEMA7A	-3.17	0.0036	0.2081		-4.27	0.0005	0.0223
LACTB	-3.15	0.0006	0.0893		-2.56	0.0099	0.1138
PLAT	-3.11	0.0004	0.0701		-4.92	2.23e-05	0.0041
GPAT3	-3.1	7.08e-05	0.0349		-3.53	3.06e-05	0.005
MB21D1	-2.98	6.14e-05	0.0349		-3.43	1.78e-05	0.0036
CACNG4	-2.94	0.0012	0.1235		-2.05	0.0211	0.1703
ADAMTS6	-2.93	0.001	0.1177		-3.09	0.0007	0.0264
RRM2	-2.93	0.0092	0.2961		-3.46	0.0017	0.0448
LBH	-2.91	0.0025	0.1723		-3.33	0.0009	0.0311
NANS	-2.89	0.0488	0.5355		-3.11	0.0073	0.0961
ARMC6	-2.88	0.0304	0.463		-2.1	0.0054	0.0826
MTHFD2	-2.88	0.0017	0.1464		-5.63	3.69e-05	0.0055
INHBA	-2.87	0.0232	0.4241		-4.61	0.0027	0.0556
CAPN2	-2.86	0.0002	0.0531		-2.68	0.0022	0.0504
RFX8	-2.86	0.0335	0.4818		-6.53	0.0013	0.0375
HTR1D	-2.85	7.92e-05	0.0349		-6.34	4.32e-07	0.0007
DKC1; SNORA36A; SNORA56; MIR664B	-2.84	0.011	0.3243		-3.67	0.0048	0.0783
TFAP2C	-2.83	0.0004	0.0753		-5.81	1.64e-05	0.0036
WDR1	-2.77	0.009	0.2938		-3.48	0.0043	0.0741
KLHL21	-2.76	0.001	0.1177		-2.94	0.0002	0.0121
YARS	-2.74	0.0005	0.0803		-2.14	0.0008	0.0285
MICALL1	-2.73	0.0006	0.0931		-2.02	0.0034	0.0644
MYOF	-2.73	0.02	0.4076		-2.94	0.0037	0.0679
NQO1	-2.73	0.0023	0.1655		-4	1.6e-05	0.0036
TRIM16L	-2.73	0.0062	0.2531		-2.87	0.0002	0.0136
CAV1	-2.7	0.0003	0.0657		-2.97	0.0001	0.011
SMS	-2.69	1.69e-05	0.0191		-2.1	0.0001	0.0104
NEGR1	-2.68	0.0001	0.0454		-2.85	4.67e-05	0.0062
NTM	-2.68	0.0008	0.1116		-2.13	0.0034	0.064
TFRC	-2.67	0.004	0.2156		-3.71	0.0022	0.0496
CNIH3	-2.63	0.0019	0.1593		-2.31	0.008	0.101
IL7R	-2.63	0.0054	0.2412		-2.3	0.0102	0.1156
AOX1	-2.61	0.001	0.1182		-3.27	0.0001	0.01
KCNH1	-2.59	0.0032	0.1957		-3.05	0.0008	0.0297
E2F7	-2.56	0.0017	0.1495		-4.15	0.0002	0.0121
SEC61G	-2.55	0.0484	0.534		-5.73	3.07e-05	0.005
DDA1	-2.54	0.0162	0.377		-4.08	0.0002	0.0128
MARCH4	-2.54	0.0258	0.4384		-4.73	0.0006	0.0255
MRTO4	-2.54	0.002	0.1593		-2.43	0.0006	0.0253
ZWINT	-2.54	0.0191	0.3976		-2.51	0.046	0.2476
MYEOV2	-2.52	0.0006	0.0894		-2.09	0.0018	0.046
CENPV	-2.5	0.0011	0.1232		-2.64	0.003	0.0601
DOCK5	-2.5	0.0003	0.0684		-3.79	5.77e-05	0.0069
NCS1	-2.5	0.0106	0.3176		-2.92	0.0012	0.0362
TNFRSF12A	-2.5	0.0003	0.0667		-2.26	0.0014	0.0396
MET	-2.49	4.22e-05	0.0344		-2.63	4.77e-05	0.0062
SLC2A1	-2.48	0.0064	0.2569		-3.11	0.0117	0.1234
APBB2	-2.44	0.0006	0.0949		-2.17	0.0029	0.0584
FAM200B	-2.44	0.0233	0.4242		-2.67	0.0044	0.0746
GREM1	-2.44	0.046	0.5249		-6.18	8.48e-05	0.0086
TSC22D2	-2.44	0.0035	0.2071		-2.84	0.0012	0.0367
HERPUD1	-2.41	0.047	0.5297		-4.21	0.0004	0.0195
PEX5L	-2.41	0.0301	0.463		-2.54	0.0469	0.2502
UFD1L	-2.41	0.0136	0.352		-2.45	0.0014	0.0395
DDX39A	-2.39	0.0011	0.1182		-2.22	0.0034	0.0642
EHD4	-2.39	0.0121	0.3369		-3.09	0.0051	0.0805
ADM	-2.38	0.01	0.3086		-8.35	7.37e-05	0.0077
CDC25A	-2.38	0.0039	0.2149		-3.31	0.0026	0.0544
SLC7A1	-2.37	0.0003	0.0657		-3.39	1.15e-05	0.0032
EFCAB9	-2.35	0.0427	0.517		-2.4	0.0241	0.1801
H2AFX	-2.35	0.0056	0.2472		-2.14	0.0416	0.2354
NT5E	-2.35	0.0002	0.0567		-3.2	0.0002	0.0149
AKAP12	-2.33	6.65e-05	0.0349		-2.19	0.0002	0.0136
NETO2	-2.31	0.0001	0.0399		-2.41	6.12e-05	0.007
PLEKHG4	-2.31	0.012	0.3363		-2.13	0.0219	0.1729
SLC3A2	-2.28	0.0006	0.0949		-3.55	0.0002	0.0136
VEGFC	-2.27	0.0344	0.4867		-2.61	0.0017	0.0438
EIF4EBP1	-2.26	0.0386	0.4979		-2.04	0.0107	0.1194
SMURF2	-2.26	0.013	0.3463		-2.78	0.0019	0.0465
BOLA2B; BOLA2	-2.25	0.0202	0.4077		-2.55	0.0039	0.0696
LIMS1	-2.25	0.0082	0.2852		-3.13	0.0008	0.0294
SARS	-2.25	0.0153	0.3685		-3.59	0.0006	0.0244
GFPT2	-2.24	0.0023	0.1655		-2.14	0.0007	0.028
NOP56; SNORD57; SNORD56; SNORA51; SNORD110; SNORD86; MIR1292	-2.24	0.002	0.1612		-2.58	0.0093	0.1105
RAET1L	-2.23	0.0006	0.0894		-2.78	6.61e-05	0.0073
LEPROTL1	-2.22	0.0383	0.4971		-4.39	0.0002	0.0151
GET4	-2.21	0.0005	0.0836		-2.84	5.61e-05	0.0068
PAQR3	-2.21	0.0063	0.2569		-3.64	2.74e-05	0.0048
GALNT3	-2.2	0.0273	0.4473		-2.85	0.0078	0.0993
MICB	-2.2	0.0039	0.2147		-2.29	0.0016	0.0437
PFKP	-2.2	0.0175	0.3891		-2.29	0.0032	0.0623
CD3EAP	-2.19	0.0065	0.2569		-2.28	0.0009	0.0303
MARCH8	-2.19	0.0052	0.2374		-2.22	0.002	0.0476
FGF5	-2.18	0.0045	0.2245		-2.74	0.0002	0.0134
FILIP1	-2.18	0.0021	0.1629		-2.23	0.0007	0.0264
PITRM1	-2.18	0.001	0.1171		-2.86	0.0002	0.013
ARHGEF18	-2.17	0.0207	0.4117		-3.04	0.0005	0.023
UBE2S	-2.17	0.001	0.1158		-3.38	1.74e-05	0.0036
POLE4	-2.16	0.0236	0.4269		-3.08	0.0002	0.0126
CD44	-2.15	0.0291	0.4581		-2.08	0.0297	0.2008
GJA1	-2.15	0.0211	0.4123		-3.69	4.48e-05	0.006
SPRR2B	-2.15	0.023	0.4225		-2.29	0.0062	0.0891
UBE2T	-2.15	0.0154	0.3685		-2.42	0.0239	0.1792
POLR2L	-2.14	0.0209	0.4118		-3.08	0.0043	0.0739
RPP21	-2.14	0.0248	0.434		-2.13	0.0283	0.1965
SMIM13	-2.14	0.0142	0.3575		-3.41	0.0006	0.0248
DAZAP1	-2.13	0.0026	0.1743		-2.22	0.0041	0.0724
MSANTD3	-2.13	0.0021	0.1629		-2.66	0.0004	0.021
WSCD1	-2.13	0.0129	0.3463		-3.03	0.0017	0.0448
XPO4	-2.13	0.0137	0.3537		-2.21	0.0064	0.0904
ATG16L1	-2.12	0.0216	0.4148		-2.61	0.0054	0.0826
MOCOS	-2.12	0.0321	0.4707		-2.5	0.0379	0.2242
MRPS11	-2.12	0.0113	0.3281		-2.78	0.0003	0.0167
ARHGEF2	-2.11	0.0041	0.216		-2.9	0.0003	0.0179
METTL13	-2.11	0.0183	0.3943		-2.9	0.0019	0.0463
EIF6	-2.1	0.0298	0.4622		-2.79	0.0138	0.1361
CCDC58	-2.09	0.0019	0.1593		-2.54	0.0002	0.0121
CDK6	-2.09	0.0053	0.2407		-2.68	0.0001	0.0118
TRIO	-2.08	0.0027	0.176		-2.49	0.0002	0.0126
CMSS1	-2.07	0.0254	0.437		-2.91	0.0011	0.0338
HIPK2	-2.07	0.0057	0.248		-2.64	0.0004	0.0201
PFDN1	-2.07	0.0179	0.3927		-2.18	0.0083	0.1032
SPANXB1	-2.07	0.0367	0.4948		-2.19	0.018	0.1559
TIMM10	-2.07	0.0156	0.3709		-2.56	0.0046	0.0763
RPP40	-2.06	0.0111	0.3248		-2.02	0.0254	0.1853
AVEN	-2.04	0.0067	0.2595		-2.04	0.0051	0.0802
IMP4	-2.04	0.0142	0.3579		-2.44	0.003	0.0594
SIGLEC16	-2.04	0.044	0.5193		-2.13	0.0068	0.0928
STAT5B	-2.04	0.0023	0.1655		-2.15	0.0016	0.0437
LYAR	-2.03	0.0015	0.1377		-3.28	8.38e-06	0.0026
MLPH	-2.03	0.0294	0.4602		-2.1	0.0177	0.1543
BAIAP2L2	-2.02	0.0298	0.4622		-2.62	0.0017	0.044
FRMD5	-2.02	0.005	0.2337		-2.75	0.0011	0.0344
MKL1	-2.02	0.0201	0.4076		-2.16	0.021	0.1691
NOL6	-2.02	0.0011	0.1188		-2.33	0.0001	0.0098
ATF5; MIR4751	-2.01	0.0067	0.2595		-2.42	0.0008	0.0292
C2orf66	-2.01	0.0244	0.4319		-2.01	0.0296	0.2006
MRPS9	-2.01	0.0264	0.442		-2.04	0.0136	0.1349
ODC1; SNORA80B	-2.01	0.019	0.3976		-2.88	0.0006	0.0241
PDSS1	-2.01	0.0005	0.082		-3.08	6.65e-05	0.0073
MACC1	-2	0.0267	0.4435		-2.29	0.0183	0.157

## Sheet: Down both sh
Comunes	sh2				sh3
	Fold Change	P-val	FDR P-val		Fold Change	P-val	FDR P-val
SLC17A6	22.02	6.41e-07	0.0034		14.27	1.92e-06	0.0013
COL3A1; MIR3606	20.68	0.0002	0.0586		30.33	6.01e-05	0.007
IGFBP5	19.73	0.0026	0.1736		44.97	3.01e-05	0.005
CLDN16	18.55	0.0004	0.0734		48.73	1.74e-05	0.0036
SEMA3E	17.91	3.95e-06	0.0075		32.67	1.57e-07	0.0004
POSTN	14.05	0.0002	0.0571		14.79	0.0002	0.0126
CHRNA9	13.93	0.0001	0.0417		24.08	2.95e-06	0.0016
VCAM1	13.34	0.0014	0.1325		172.97	2.2e-06	0.0014
MGP	13.03	0.0008	0.1059		61.25	2.17e-06	0.0014
SULF1	10.89	7.98e-05	0.0349		13.96	6.12e-05	0.007
BGN	10.2	9.54e-07	0.0041		40.9	5.79e-09	6.4e-05
TSHZ2	9.84	4.92e-05	0.0349		29.47	4.54e-07	0.0007
PCSK1	9.6	0.0001	0.0508		18.44	5.93e-06	0.0023
SULF2	8.97	0.0002	0.0567		11.31	1.66e-05	0.0036
MXRA5	8.8	2.05e-05	0.0191		30.96	1.76e-07	0.0004
CFB	8.49	4.21e-06	0.0075		16.78	1.73e-07	0.0004
IFITM1	8.4	3.18e-07	0.0029		12.82	4.66e-08	0.0003
CH25H	8.27	0.0025	0.1732		68.22	1.26e-05	0.0033
RASSF9	8.22	0.0012	0.1235		8.43	0.0003	0.0184
FAXDC2	8.08	1.83e-05	0.0191		14.39	1.28e-06	0.0012
SESN3	8.08	1.16e-05	0.0156		6.95	7.32e-06	0.0025
MYOCD	8.04	0.0002	0.0538		9.82	9.32e-06	0.0028
BOC	7.94	9.64e-05	0.039		10.95	3.5e-06	0.0017
PGM2L1	7.79	0.028	0.4515		12.82	0.0002	0.0126
PDE3A	7.72	2.46e-06	0.0066		8.55	1.17e-06	0.0011
SNCAIP	6.84	0.0001	0.0422		4.74	0.0003	0.0156
COL14A1	6.69	0.0002	0.0514		11.07	4.45e-06	0.0019
TMEM176A	6.69	6.63e-05	0.0349		10.19	4.52e-06	0.0019
BARX2	6.6	0.0005	0.082		11.29	6.09e-05	0.007
JAKMIP2-AS1	6.57	0.0002	0.0586		10.11	2.88e-05	0.0049
TP63	6.29	0.0049	0.2335		11.28	0.0003	0.0179
EFEMP2	6.26	2.02e-05	0.0191		10.53	1.15e-06	0.0011
TRIB2	6.2	0.0002	0.0515		8.29	7.96e-06	0.0026
TNFRSF19	6.04	0.0011	0.119		4.52	0.0011	0.0346
CCKAR	5.98	0.012	0.3363		7.97	0.0004	0.0184
GAS2	5.71	1.71e-06	0.0052		7.23	6.32e-07	0.0008
NR4A3	5.45	0.0168	0.3845		6.89	0.0053	0.082
TCF7L1	5.34	0.0003	0.0666		4.32	8.5e-05	0.0086
TCP11L2	5.34	0.0014	0.1346		5.99	0.0016	0.0428
NPR3	5.09	7.16e-06	0.0118		5.5	7.15e-06	0.0025
C1S	5.05	0.0006	0.0953		6.9	7.25e-05	0.0077
ANO4	4.97	0.0002	0.0515		5.12	0.0008	0.0296
HAS2	4.74	0.0105	0.3175		4.15	0.0009	0.0309
MEF2C	4.66	0.0004	0.0734		3.69	0.0033	0.0629
GAS7	4.65	0.0012	0.1255		7.31	0.0002	0.0128
TMOD1	4.62	0.0024	0.1682		3.01	0.0188	0.1594
PARK2	4.59	0.0026	0.1742		4.02	0.0007	0.0263
EYA4	4.51	8.36e-06	0.0128		7.11	6.82e-07	0.0008
C1RL	4.5	0.0003	0.0647		9.23	7.12e-06	0.0025
FILIP1L	4.48	0.0013	0.1309		9.99	4.85e-06	0.002
IL1R1	4.37	4.39e-05	0.0344		5.66	1.81e-05	0.0036
TRO	4.36	0.0007	0.1052		3.89	0.0064	0.0902
MAP3K12	4.2	0.0001	0.0464		2.65	0.0003	0.0177
AGMO	4.19	0.0002	0.0565		2.71	0.0006	0.0241
PDE4B	4.15	0.0002	0.0542		11.31	3.12e-06	0.0016
CFI	4.12	0.0017	0.1502		11.7	4.68e-06	0.002
OLFM2	4.08	3.14e-06	0.0072		7.99	3.64e-08	0.0003
RNF150	4.01	0.0002	0.0539		7.51	1.24e-05	0.0033
LIN7A	3.98	0.0045	0.2245		7.64	0.001	0.0327
SERPINA3	3.78	5.51e-05	0.0349		4.27	6.53e-05	0.0073
PDE5A	3.74	0.0348	0.4872		13.87	0.0002	0.0138
LSAMP	3.65	0.0003	0.0657		9.78	1.46e-06	0.0012
HLA-DMA	3.64	6.36e-05	0.0349		3.08	0.0005	0.0217
SOBP	3.59	0.004	0.2155		2.68	0.0061	0.0884
TMEM45A	3.59	0.001	0.1158		2.92	0.0139	0.1361
SAT1	3.58	0.0096	0.3017		5.56	0.0008	0.0297
PRRX1	3.55	0.0004	0.079		2.98	0.0006	0.024
JUNB	3.49	0.0004	0.0701		9.49	1.44e-05	0.0036
MMP7	3.49	0.0007	0.105		4.85	9.45e-05	0.0091
MCTP2	3.46	0.0002	0.0539		6.88	1.63e-06	0.0012
PLCB4	3.45	0.0009	0.1116		3.07	0.0004	0.0186
C1R	3.43	7.13e-05	0.0349		5.29	1.16e-05	0.0032
RSRP1	3.43	0.0233	0.4242		3.64	0.0052	0.0813
PRKG1	3.42	2.7e-05	0.0241		2.5	0.0002	0.0146
CTSF	3.41	0.0002	0.0538		2.95	0.0009	0.03
IFITM2	3.4	0.002	0.1593		4.33	3.72e-05	0.0055
TRPS1	3.37	0.0209	0.4118		7.1	0.0001	0.0108
MACROD2; RPS3P1	3.34	0.006	0.253		2.9	0.0071	0.0951
LGR4	3.32	0.0011	0.1194		6.32	1.89e-06	0.0013
TBC1D3B; TBC1D3H; TBC1D3I; TBC1D3F; TBC1D3G	3.31	0.0324	0.4723		2.73	0.0253	0.1853
SLPI	3.26	0.0015	0.1389		3.49	0.0003	0.017
ZNF423	3.26	0.0021	0.1629		5.28	6.12e-06	0.0023
FAP	3.24	7.11e-05	0.0349		2.97	0.0002	0.0138
ROS1	3.24	0.0042	0.2182		4.51	0.001	0.0337
PROM1	3.15	0.0005	0.082		6.98	6.78e-05	0.0073
PRLR	3.14	0.0003	0.0684		3.43	5.39e-05	0.0067
PDE8B	3.13	0.0021	0.1629		2.55	0.0122	0.1268
CYSLTR2	3.12	0.001	0.1175		2.24	0.0049	0.0789
SLC25A27	3.1	0.001	0.1158		5.63	2.49e-05	0.0045
YPEL3	3.1	0.0001	0.0509		3.68	3.44e-05	0.0053
IL13RA1	3.08	0.0273	0.4473		7.41	0.0002	0.013
SEPT4	3.08	0.0003	0.0621		6.48	1.37e-06	0.0012
NEK9	3.07	0.0055	0.245		2.92	0.0032	0.0625
SRRM2	3.05	0.0091	0.2958		3.35	0.0306	0.2035
SLC4A4	3.04	0.0041	0.2171		3.15	0.0006	0.0241
TSPAN31	3.03	9.21e-05	0.039		3.27	6.36e-05	0.0072
TPBG	3.01	0.0183	0.3943		2.41	0.0058	0.086
ACTA2	2.98	0.0015	0.1403		2.89	0.0007	0.0266
PLEKHS1	2.97	0.0004	0.0719		2.86	0.0001	0.0118
IFITM3	2.95	0.0038	0.2141		3.23	0.0007	0.0266
H1F0	2.93	4.48e-05	0.0344		3.04	5.16e-05	0.0065
LPAR1	2.93	0.0161	0.3759		4.19	0.002	0.0476
CFH	2.91	0.0298	0.4621		3.45	0.0013	0.0376
LONRF2	2.91	0.0002	0.0515		2.37	0.0002	0.0119
NCALD	2.91	0.0016	0.1461		3.55	0.0009	0.03
EDNRA	2.9	0.0002	0.0515		4.36	5.21e-06	0.0021
LMBRD1	2.9	0.0186	0.395		3.09	0.002	0.0475
RPS27A	2.89	0.0263	0.4415		2.26	0.0454	0.2457
ASIC1	2.87	0.014	0.3559		4.56	0.0012	0.0361
HMCN1	2.86	0.0065	0.2569		2.75	0.0136	0.1346
PALLD	2.84	0.0128	0.3458		3.3	0.0008	0.0287
PTPRZ1	2.84	0.0009	0.1156		2.5	0.0029	0.0579
IL1RAP	2.83	0.0002	0.0538		3.55	0.0001	0.0118
PDE7B	2.83	0.0111	0.3248		6.54	6.06e-05	0.007
CA3	2.82	0.0011	0.1188		5.22	9.3e-06	0.0028
CDKL5	2.82	1.75e-05	0.0191		2.49	9.26e-05	0.0091
CLSTN3	2.82	0.0001	0.0508		4.64	3.19e-06	0.0016
NAALAD2	2.82	0.0079	0.2797		2.11	0.0121	0.1262
PCP4	2.82	0.0291	0.4581		3.12	0.0115	0.1229
BCO2; RPS12P21	2.8	0.0022	0.1645		2.41	0.0021	0.0494
PI15	2.8	0.0037	0.2101		2.25	0.0237	0.1789
GAS1	2.79	0.0022	0.1645		3.23	0.0008	0.0291
ERG	2.78	0.0007	0.0975		3.16	3.73e-05	0.0055
C10orf11	2.77	0.0039	0.2147		3.27	0.0004	0.0195
PTN	2.77	0.0011	0.1182		9.88	3.19e-06	0.0016
CPD	2.75	0.0086	0.2893		7.27	1.77e-05	0.0036
AP1G2	2.74	0.0115	0.3301		3.5	0.0027	0.0554
DCLK1	2.74	3.61e-05	0.031		2.44	6.5e-05	0.0073
SOCS2	2.74	0.0095	0.2998		6.28	9.39e-05	0.0091
EFHC2	2.73	0.0006	0.0903		2.47	0.0012	0.0356
GOLGA8N	2.73	0.0109	0.3225		4.86	0.0002	0.0139
LEMD1	2.69	0.0003	0.0657		6.47	6.83e-07	0.0008
LRIG3	2.69	0.0251	0.437		3.53	0.0005	0.0237
MRC2	2.68	0.0016	0.1463		3.45	0.0002	0.0129
NCKAP5L	2.68	0.0146	0.363		2.68	0.0146	0.1394
ARHGAP8	2.66	0.0003	0.0657		3.82	3.42e-06	0.0017
KIAA0825	2.66	0.003	0.1898		4.17	0.0002	0.0121
SMARCA1	2.66	0.0002	0.0538		3.27	1.36e-05	0.0035
HLA-DPB1	2.65	0.0045	0.2245		2.47	0.0321	0.207
GPX3	2.63	0.0247	0.434		2.26	0.0257	0.1864
LRRC4B	2.63	7.83e-05	0.0349		3.9	2.91e-05	0.0049
NID2	2.63	0.017	0.3846		4.36	0.0005	0.0232
PARP9	2.61	0.0005	0.082		3.42	1.48e-05	0.0036
GBP2	2.6	0.0116	0.3315		5.07	4.07e-05	0.0056
MERTK	2.6	0.0051	0.2354		3.81	0.0002	0.0133
MTUS1	2.6	0.0019	0.1579		2.24	0.0059	0.0865
POTEE	2.6	0.0117	0.3319		3.82	0.0012	0.0367
DPYSL3	2.59	0.0056	0.2472		12.93	2.6e-06	0.0015
EGR3	2.59	0.0013	0.1321		17.62	2.38e-06	0.0014
HLA-DRA	2.58	0.0005	0.0866		3.56	2.25e-05	0.0041
DNAJC4	2.56	0.0012	0.1255		3.48	0.0001	0.0094
FOS	2.56	0.0127	0.3454		7.76	0.0009	0.031
SDC2	2.56	0.0009	0.1139		2.11	0.0077	0.0983
TLL1	2.56	0.0004	0.0755		2.25	0.0014	0.0398
CDR1; CDR1-AS	2.55	0.0056	0.2472		6.03	4.37e-06	0.0019
OGFRL1	2.55	0.0026	0.1742		3.53	0.0006	0.026
TNC	2.55	0.0007	0.0975		4.19	1.64e-05	0.0036
COL1A2	2.53	0.0072	0.2656		3.51	0.0001	0.0103
DLGAP1	2.53	0.0203	0.4083		2.37	0.0006	0.0248
GUCY1A3	2.53	0.0003	0.0649		3.39	1e-05	0.0029
RGS2	2.53	0.0252	0.437		3.8	0.0068	0.0928
SEMA3D	2.53	0.0047	0.2292		2.35	0.0087	0.1064
KDM5B	2.52	0.0271	0.447		2.91	0.0163	0.1478
SEMA5A	2.5	0.0016	0.1461		2.29	0.0009	0.0305
ATP8A1	2.48	0.0027	0.1788		2.97	0.0005	0.023
RGL2	2.48	9.28e-05	0.039		3.49	8.68e-06	0.0027
TSC22D3	2.48	0.0002	0.0521		2.26	0.0006	0.0256
AHSA2	2.47	0.0008	0.1081		2.83	5.58e-05	0.0068
CCDC39	2.46	0.005	0.2341		3.2	0.0003	0.0156
TC2N	2.46	0.0076	0.2737		6.3	3.92e-05	0.0055
ARG2	2.45	0.0054	0.2421		4.02	0.0001	0.0095
LOXL3	2.45	7.14e-05	0.0349		2.32	0.0001	0.0118
PLD1	2.45	0.0135	0.3516		2.32	0.0143	0.1378
SLC25A21	2.45	0.0032	0.1955		2.42	0.0006	0.026
DFNB31	2.44	0.0012	0.1247		2.34	0.0018	0.0452
DHX40	2.44	0.0032	0.1977		2.93	0.0056	0.0838
COL5A2	2.43	0.0013	0.1293		5.25	2.52e-06	0.0015
FAM46A	2.43	0.02	0.4076		6.48	0.0017	0.045
PDLIM3	2.43	0.0013	0.1291		2.89	0.0006	0.0247
BRWD3	2.42	0.004	0.2155		3.57	0.0003	0.0157
KLHL24	2.42	0.0007	0.0987		2.41	0.0005	0.0231
PKIB	2.41	0.0003	0.0691		3.12	6.74e-05	0.0073
ARID5B	2.4	0.046	0.5249		2.62	0.0386	0.2262
DMBX1	2.4	0.013	0.3463		3.36	0.0011	0.0339
EPB41L5	2.4	0.0009	0.1146		2.35	0.0008	0.0287
IRF9	2.4	0.0016	0.1464		3.82	3.46e-05	0.0053
SIDT2	2.4	0.0061	0.253		2.23	0.0005	0.0233
ZBTB25	2.4	0.0002	0.0542		2.46	0.0001	0.0118
LTBP4	2.38	0.0151	0.3663		4.25	0.0003	0.0159
STK38L	2.38	0.0031	0.1946		3.53	6.76e-05	0.0073
ANGPTL2	2.37	0.0426	0.517		6.17	1.49e-05	0.0036
CACNG7	2.37	0.0019	0.1593		2.45	0.0004	0.0193
DLG4	2.36	0.0003	0.0657		2.56	0.0019	0.0463
FLOT1	2.36	0.0438	0.5189		5.89	0.0002	0.0126
ACSS3	2.35	0.0042	0.2182		3.16	0.0023	0.0514
DTX3L	2.34	0.0009	0.1146		3.7	8.01e-05	0.0082
KCNA1	2.34	0.0216	0.4148		2.66	0.0014	0.0401
POTEF	2.34	0.0009	0.1139		2.75	0.0002	0.0131
SPAG1	2.33	0.0008	0.1054		4.73	1.61e-05	0.0036
ADCK4	2.32	0.0239	0.4284		3.52	0.0004	0.0209
FRMD4B	2.3	0.0153	0.3685		2.63	0.0007	0.0268
PRKCB	2.3	0.001	0.1158		2.23	0.0017	0.0448
ROR1	2.3	0.0228	0.4217		4.75	1.54e-05	0.0036
STAT3	2.29	0.0028	0.1809		4.31	6.06e-06	0.0023
SYT17	2.29	0.0047	0.2292		2.94	0.001	0.0328
CADM3	2.28	0.0066	0.2579		3.5	3.18e-05	0.0051
TSPAN15	2.28	0.0149	0.3644		2.39	0.001	0.0323
VWA5A	2.28	0.0215	0.4148		2.83	0.0002	0.0138
KRAS	2.27	0.0013	0.1299		2.84	0.0002	0.0142
SHISA3	2.27	0.008	0.2829		3.72	0.0009	0.0309
GUCY1B3	2.25	0.0393	0.4999		3.64	0.0017	0.0438
MPDZ	2.25	0.0022	0.1648		2.86	0.0005	0.0235
MR1	2.25	0.0075	0.2719		2.95	0.0007	0.0275
SGCD	2.25	0.0449	0.5223		2.66	0.0148	0.14
HTRA1	2.24	0.0012	0.1235		2.31	0.0037	0.0674
ISYNA1	2.24	0.0008	0.1116		5.03	1.11e-06	0.0011
LAMB1	2.24	0.0059	0.2507		3.08	0.0005	0.0225
MYO3A	2.24	0.0013	0.1299		4.94	5.07e-07	0.0008
SGPP2	2.24	0.0039	0.2147		4.6	4.19e-05	0.0057
FBXL21	2.23	0.0123	0.3386		4.31	0.0001	0.01
MFAP2	2.23	0.0341	0.4857		3.45	0.0021	0.0495
SEMA6B	2.23	0.0087	0.2894		2.67	0.0002	0.0134
TBC1D3E	2.23	0.0147	0.363		2.39	0.0245	0.1819
VASH1	2.23	0.0006	0.0936		2.9	3.83e-05	0.0055
C20orf96	2.22	0.0049	0.2335		2.23	0.0036	0.067
MPZL2	2.22	0.0014	0.1346		3.17	5.79e-05	0.0069
WWP1	2.22	0.0453	0.5241		2.24	0.0073	0.0962
SSPN	2.21	0.0025	0.1732		5.87	2.21e-05	0.0041
CTAGE8	2.2	0.0037	0.2095		2.27	0.0005	0.023
HMG20A	2.2	0.0003	0.0666		2.36	7.52e-05	0.0078
IFI27	2.19	0.0363	0.4935		2.07	0.0026	0.0543
SSBP2	2.19	0.0009	0.1116		3.41	8.33e-06	0.0026
SLC22A17	2.18	0.0018	0.1512		2.29	0.0002	0.0149
SOX4	2.18	0.0247	0.4331		2.12	0.0063	0.0893
ZFP36	2.18	0.0044	0.2223		3.07	0.0016	0.0431
CACNA2D3	2.17	0.0063	0.2569		3.06	0.0001	0.0095
CXCL16	2.17	0.0064	0.2569		3.65	3.66e-05	0.0055
HS2ST1	2.17	0.0001	0.0508		2.33	0.0004	0.0197
NAIP	2.17	0.0067	0.2597		2.11	0.0018	0.0453
TMEM173	2.17	0.002	0.1597		2.88	0.0001	0.0118
WLS	2.17	0.0393	0.4999		2.26	0.0043	0.0741
CTAGE8; CTAGE4	2.16	0.0017	0.1494		2.33	0.0002	0.0131
GLT8D2	2.16	0.0017	0.1464		3.24	0.0022	0.0504
GOLGA6L3	2.16	0.0318	0.4689		2.44	0.0033	0.0636
LRRC23	2.16	0.0075	0.2719		2.19	0.0033	0.0635
SLC2A14	2.16	0.0411	0.5105		2.31	0.0465	0.2493
LOC101060389; TBC1D3D	2.15	0.0273	0.4473		2.14	0.0242	0.1803
LRP10	2.15	0.0017	0.1483		5.35	1.06e-05	0.0031
WFDC2	2.15	0.0049	0.2335		2.13	0.0012	0.0367
ZNF474	2.15	0.002	0.1597		2.14	0.0019	0.0471
AXIN2	2.14	0.0088	0.2913		2.69	0.0016	0.0425
CCNI	2.14	0.0146	0.363		2.05	0.0047	0.0776
F11R	2.14	0.0023	0.1655		4.82	1.58e-06	0.0012
NLRP4	2.14	0.0174	0.3888		2.1	0.0118	0.1243
TMEM117	2.14	0.0022	0.1648		4.9	4.48e-06	0.0019
ZNF660	2.14	0.0136	0.3523		2.18	0.0165	0.1488
AASS	2.13	0.0023	0.1668		2.68	0.0003	0.0176
CD99L2	2.13	0.0083	0.2856		2.45	0.0007	0.0263
LRP1	2.12	0.0059	0.2507		3.39	0.0005	0.0223
PCMTD1	2.12	0.0017	0.1502		2.31	0.0051	0.0799
CTDSPL	2.1	0.0231	0.4236		2.32	0.004	0.0702
GOLGA6L9	2.1	0.0175	0.3888		2.08	0.003	0.0602
MRGPRD	2.1	0.0078	0.2783		2.53	0.0021	0.0492
FLYWCH2	2.09	0.0441	0.5198		2.34	0.0447	0.2442
PBX1	2.09	0.018	0.3943		2.13	0.0212	0.1705
DPYD	2.08	0.0005	0.0866		2.85	3.91e-05	0.0055
AGAP2	2.07	0.002	0.1597		2.09	0.0015	0.0417
CPE	2.07	0.006	0.253		5.42	1.31e-05	0.0034
LCA5	2.07	0.0064	0.2569		2.26	0.0007	0.0269
UBA7; MIR5193	2.07	0.0214	0.4137		2.84	0.0034	0.0643
KLHL13	2.06	0.0342	0.4858		3.52	0.0009	0.0314
PHLDB1; MIR6716	2.06	0.0257	0.4376		3.48	0.0012	0.0367
CDR1	2.05	0.0033	0.202		4.05	3.01e-06	0.0016
FAS	2.05	0.0343	0.4858		6.49	3.32e-05	0.0053
PPARD	2.05	0.01	0.3085		2.22	0.0058	0.0862
PRKAR2B	2.05	0.0005	0.0845		2.37	0.0001	0.0103
CD200	2.04	0.0229	0.4219		2.57	0.0039	0.0699
GLMP	2.04	0.0106	0.3176		2.35	0.0016	0.0427
TMEM176B	2.04	0.005	0.2341		2.7	0.0008	0.0294
ZFP36L1	2.04	0.0015	0.137		4.91	4.09e-07	0.0007
BMP5	2.03	0.0121	0.3368		2.21	0.0032	0.0623
THBS4	2.03	0.013	0.3463		2.28	0.0008	0.028
TMTC1	2.03	0.002	0.1597		2.64	9.94e-05	0.0094
CCNG2	2.02	0.0009	0.113		2.95	3.76e-05	0.0055
CHRM3	2.02	0.0049	0.2335		3.3	0.0001	0.0101
CNTNAP4	2.02	0.0139	0.3556		3.74	0.0007	0.0268
IL18R1	2.02	0.0037	0.2095		2.88	0.0001	0.0103
MID2	2.02	0.0065	0.2569		2.38	0.0015	0.0415
PTGER2	2.02	0.0041	0.2157		4.16	7.75e-05	0.008
THRA	2.02	0.0037	0.2101		2.74	0.0005	0.0225
GATS	2.01	0.0146	0.363		2.25	0.0081	0.1017
GULP1	2.01	0.0271	0.447		2.05	0.0011	0.0342
OSMR	2.01	0.0305	0.463		2.62	0.0013	0.0378
PNRC1	2.01	0.0046	0.2264		2.68	0.0011	0.0354
NUCB1	2	0.0026	0.1736		2.23	0.0001	0.0111
PTPRS	2	0.002	0.1593		2.23	0.0003	0.0158
SH3GLB2	2	0.0357	0.4906		3.59	0.0013	0.0376
